# Supplementary material for: Limited cutaneous systemic sclerosis skin demonstrates distinct molecular subsets separated by a cardiovascular development gene expression signature
Source: Arthritis Res Ther. 2017 Jul 4;19:156. doi: 10.1186/s13075-017-1360-7 (PMC5496265; doi:10.1186/s13075-017-1360-7)
Supplement: Supplementary file 1 — Genes significantly differentially expressed between lcSSc and control groups. Green cells: genes with increased expression in controls. Yellow cells: genes with increased expression in lcSSc samples. (XLSX 16 kb) [file 13075_2017_1360_MOESM1_ESM.xlsx]

## Sheet: Gene list
Gene symbol	Gene name
OR7E156P	olfactory receptor, family 7, subfamily E, member 156 pseudogene
OR7E14P	olfactory receptor, family 7, subfamily E, member 14 pseudogene
OR7E24	olfactory receptor, family 7, subfamily E, member 24
LOC100509541	uncharacterized LOC100509541
CD99P1	CD99 molecule pseudogene 1
RPS3	ribosomal protein S3
ALDH3B2	aldehyde dehydrogenase 3 family, member B2
DDC	dopa decarboxylase (aromatic L-amino acid decarboxylase)
SHC3	SHC (Src homology 2 domain containing) transforming protein 3
PIGP	phosphatidylinositol glycan anchor biosynthesis, class P
SH3D21	SH3 domain containing 21
TXLNG2P	taxilin gamma 2, pseudogene
NCRNA00185	non-protein coding RNA 185
KDM5D	lysine (K)-specific demethylase 5D
RPS4Y1	ribosomal protein S4, Y-linked 1
RPS4Y2	ribosomal protein S4, Y-linked 2
PRKY	protein kinase, Y-linked, pseudogene
DDX3Y	DEAD (Asp-Glu-Ala-Asp) box helicase 3, Y-linked
TTTY14	testis-specific transcript, Y-linked 14 (non-protein coding)
FLJ36840	uncharacterized LOC645524
ZP3	zona pellucida glycoprotein 3 (sperm receptor)
PFDN5	prefoldin subunit 5
ZNF154	zinc finger protein 154
LOC100507312	uncharacterized LOC100507312
RTKN2	rhotekin 2
MMP27	matrix metallopeptidase 27
IGFBP6	insulin-like growth factor binding protein 6
ASIC2	acid-sensing (proton-gated) ion channel 2
MATN4	matrilin 4
MTMR9LP	myotubularin related protein 9-like, pseudogene
STIM2	stromal interaction molecule 2
DOCK4	dedicator of cytokinesis 4
ERP27	endoplasmic reticulum protein 27
MMP7	matrix metallopeptidase 7 (matrilysin, uterine)
ENTPD3	ectonucleoside triphosphate diphosphohydrolase 3
SFXN4	sideroflexin 4
CNIH1	cornichon family AMPA receptor auxiliary protein 1
PBLD	phenazine biosynthesis-like protein domain containing
FOXL2	forkhead box L2
NEXN	nexilin (F actin binding protein)
KCNE4	potassium voltage-gated channel, Isk-related family, member 4
CRLF1	cytokine receptor-like factor 1
COMP	cartilage oligomeric matrix protein
LRRC32	leucine rich repeat containing 32
C2	complement component 2
MICAL2	microtubule associated monooxygenase, calponin and LIM domain containing 2
TSHZ3	teashirt zinc finger homeobox 3
LATS2	large tumor suppressor kinase 2
HSPA12A	heat shock 70kDa protein 12A
LINC00968	long intergenic non-protein coding RNA 968
CXorf36	chromosome X open reading frame 36
SCG2	secretogranin II
SPON1	spondin 1, extracellular matrix protein
GSC	goosecoid homeobox
PCSK5	proprotein convertase subtilisin/kexin type 5
CYR61	cysteine-rich, angiogenic inducer, 61
PAPPA	pregnancy-associated plasma protein A, pappalysin 1
STARD8	StAR-related lipid transfer (START) domain containing 8
SRPX	sushi-repeat containing protein, X-linked
CMKLR1	chemokine-like receptor 1
EFEMP1	EGF containing fibulin-like extracellular matrix protein 1
NOX4	NADPH oxidase 4
CHSY1	chondroitin sulfate synthase 1
SLC1A3	solute carrier family 1 (glial high affinity glutamate transporter), member 3
PRSS23	protease, serine, 23
COL4A1	collagen, type IV, alpha 1
COL6A3	collagen, type VI, alpha 3
BASP1	brain abundant, membrane attached signal protein 1
C2orf27A	chromosome 2 open reading frame 27A
PRDX4	peroxiredoxin 4
RRAS2	related RAS viral (r-ras) oncogene homolog 2
SRP19	signal recognition particle 19kDa
VWCE	von Willebrand factor C and EGF domains
HOXA11-AS	HOXA11 antisense RNA
KBTBD11	kelch repeat and BTB (POZ) domain containing 11
SMOC2	SPARC related modular calcium binding 2
NMUR1	neuromedin U receptor 1
GPC3	glypican 3
KIAA1462	KIAA1462
LRRN1	leucine rich repeat neuronal 1
F2RL2	coagulation factor II (thrombin) receptor-like 2
LOXL1	lysyl oxidase-like 1
CTGF	connective tissue growth factor
PDLIM3	PDZ and LIM domain 3
ANKRD44	ankyrin repeat domain 44
ZMAT3	zinc finger, matrin-type 3
STAB2	stabilin 2
APH1B	APH1B gamma secretase subunit
DFNA5	deafness, autosomal dominant 5
ACOT9	acyl-CoA thioesterase 9
GPR183	G protein-coupled receptor 183
DISC1	disrupted in schizophrenia 1
FILIP1L	filamin A interacting protein 1-like
TIMP2	TIMP metallopeptidase inhibitor 2
FEZ1	fasciculation and elongation protein zeta 1 (zygin I)
RAB32	RAB32, member RAS oncogene family
DUSP3	dual specificity phosphatase 3
LINC00839	long intergenic non-protein coding RNA 839
TTR	transthyretin
KIAA1644	KIAA1644
SYNC	syncoilin, intermediate filament protein
FOXF2	forkhead box F2
GDF15	growth differentiation factor 15
FKRP	fukutin related protein
SLC6A6	solute carrier family 6 (neurotransmitter transporter), member 6
APLN	apelin
LPP	LIM domain containing preferred translocation partner in lipoma
NRXN2	neurexin 2
PDE1A	phosphodiesterase 1A, calmodulin-dependent
TMEM204	transmembrane protein 204
NT5DC3	5'-nucleotidase domain containing 3
SYNM	synemin, intermediate filament protein
PTPLA	protein tyrosine phosphatase-like (proline instead of catalytic arginine), member A
HSD17B6	hydroxysteroid (17-beta) dehydrogenase 6
DNAJB5	DnaJ (Hsp40) homolog, subfamily B, member 5
SYNPO2	synaptopodin 2
POPDC2	popeye domain containing 2
ACTG2	actin, gamma 2, smooth muscle, enteric
TPM2	tropomyosin 2 (beta)
WFDC1	WAP four-disulfide core domain 1
PPAPDC3	phosphatidic acid phosphatase type 2 domain containing 3
PPP1R14A	protein phosphatase 1, regulatory (inhibitor) subunit 14A
TAGLN	transgelin
CAND2	cullin-associated and neddylation-dissociated 2 (putative)
KCNMB1	potassium large conductance calcium-activated channel, subfamily M, beta member 1
C12orf75	chromosome 12 open reading frame 75
KIRREL3	kin of IRRE like 3 (Drosophila)
COL14A1	collagen, type XIV, alpha 1
MAT1A	methionine adenosyltransferase I, alpha
FAM90A7P	putative protein FAM90A7
UGGT1	UDP-glucose glycoprotein glucosyltransferase 1
STC2	stanniocalcin 2
GADD45B	growth arrest and DNA-damage-inducible, beta
TEX40	testis expressed 40
LYPD1	LY6/PLAUR domain containing 1
SECTM1	secreted and transmembrane 1
TRAM2	translocation associated membrane protein 2
LOC100507507	uncharacterized LOC100507507
ZSWIM7	zinc finger, SWIM-type containing 7
TUBB2B	tubulin, beta 2B class IIb
DPP10-AS1	DPP10 antisense RNA 1
GCNT1	glucosaminyl (N-acetyl) transferase 1, core 2
HEYL	hes-related family bHLH transcription factor with YRPW motif-like
THSD4	thrombospondin, type I, domain containing 4
BHLHE22	basic helix-loop-helix family, member e22
MLIP	muscular LMNA-interacting protein
ADAM10	ADAM metallopeptidase domain 10
CD163	CD163 molecule
FGF9	fibroblast growth factor 9
LINC00162	long intergenic non-protein coding RNA 162
ALPK2	alpha-kinase 2
COPRS	coordinator of PRMT5, differentiation stimulator
NEFL	neurofilament, light polypeptide
DUSP23	dual specificity phosphatase 23
GALNT14	UDP-N-acetyl-alpha-D-galactosamine:polypeptide N-acetylgalactosaminyltransferase 14 (GalNAc-T14)
WNT5A	wingless-type MMTV integration site family, member 5A
RNF138	ring finger protein 138, E3 ubiquitin protein ligase
PCDHB15	protocadherin beta 15
ADAMTS3	ADAM metallopeptidase with thrombospondin type 1 motif, 3
NEDD9	neural precursor cell expressed, developmentally down-regulated 9
NAV2	neuron navigator 2
LAMB1	laminin, beta 1
TCEAL1	transcription elongation factor A (SII)-like 1
OSBPL10	oxysterol binding protein-like 10
BMX	BMX non-receptor tyrosine kinase
CAV2	caveolin 2
NANP	N-acetylneuraminic acid phosphatase
KIAA1456	KIAA1456
ANGPT2	angiopoietin 2
RASL10B	RAS-like, family 10, member B
LINC00473	long intergenic non-protein coding RNA 473
GJC1	gap junction protein, gamma 1, 45kDa
GDF10	growth differentiation factor 10
LOC388242	coiled-coil domain containing 101 pseudogene
LIMS3	LIM and senescent cell antigen-like domains 3
TFF3	trefoil factor 3 (intestinal)
DKFZP547L112	uncharacterized protein DKFZp547L112
PLA2G3	phospholipase A2, group III
RASSF1-AS1	RASSF1 antisense RNA 1
FOXD1	forkhead box D1
DCUN1D3	DCN1, defective in cullin neddylation 1, domain containing 3
ATF3	activating transcription factor 3
CELA3B	chymotrypsin-like elastase family, member 3B
LOC389906	zinc finger protein 839 pseudogene
XIST	X inactive specific transcript (non-protein coding)
SYAP1	synapse associated protein 1
HDHD1	haloacid dehalogenase-like hydrolase domain containing 1
ZRSR2	zinc finger (CCCH type), RNA-binding motif and serine/arginine rich 2
RPS4X	ribosomal protein S4, X-linked
CLSPN	claspin
PRAMEF8	PRAME family member 8
FAM19A2	family with sequence similarity 19 (chemokine (C-C motif)-like), member A2
C1orf64	chromosome 1 open reading frame 64
ATP13A4	ATPase type 13A4
DNM3OS	DNM3 opposite strand/antisense RNA
TMEM86A	transmembrane protein 86A
PAH	phenylalanine hydroxylase
PLEKHM3	pleckstrin homology domain containing, family M, member 3
LHFPL4	lipoma HMGIC fusion partner-like 4
MAFB	v-maf avian musculoaponeurotic fibrosarcoma oncogene homolog B
TOB1	transducer of ERBB2, 1
HOXA13	homeobox A13
MAF	v-maf avian musculoaponeurotic fibrosarcoma oncogene homolog
ZNF107	zinc finger protein 107
JAKMIP2	janus kinase and microtubule interacting protein 2
SLC25A13	solute carrier family 25 (aspartate/glutamate carrier), member 13
CPN1	carboxypeptidase N, polypeptide 1
APOOL	apolipoprotein O-like
TRMT61B	tRNA methyltransferase 61 homolog B (S. cerevisiae)
ERCC6L	excision repair cross-complementing rodent repair deficiency, complementation group 6-like
COQ2	coenzyme Q2 4-hydroxybenzoate polyprenyltransferase
ANKRD20A11P	ankyrin repeat domain 20 family, member A11, pseudogene
FLJ30064	uncharacterized LOC644975
C18orf56	chromosome 18 open reading frame 56
CDC42EP3	CDC42 effector protein (Rho GTPase binding) 3
SLC31A2	solute carrier family 31 (copper transporter), member 2
CASC10	cancer susceptibility candidate 10
NDNL2	necdin-like 2
