# Supplementary material for: Limited cutaneous systemic sclerosis skin demonstrates distinct molecular subsets separated by a cardiovascular development gene expression signature
Source: Arthritis Res Ther. 2017 Jul 4;19:156. doi: 10.1186/s13075-017-1360-7 (PMC5496265; doi:10.1186/s13075-017-1360-7)
Supplement: Supplementary file 2 — Genes significantly differentially expressed between the limited-1, limited-2 and control groups. Orange cells: genes with increased expression in limited 1 group. Green cells: genes with increased expression in controls. Grey cells: genes with increased expression in limited 2 group. (XLSX 38 kb) [file 13075_2017_1360_MOESM2_ESM.xlsx]

## Sheet: Gene list
Gene symbol	Gene name
RASL10B	RAS-like, family 10, member B
LINC00473	long intergenic non-protein coding RNA 473
GJC1	gap junction protein, gamma 1, 45kDa
FOXL2	forkhead box L2
CRLF1	cytokine receptor-like factor 1
COMP	cartilage oligomeric matrix protein
NEXN	nexilin (F actin binding protein)
MICAL2	microtubule associated monooxygenase, calponin and LIM domain containing 2
TSHZ3	teashirt zinc finger homeobox 3
LPP	LIM domain containing preferred translocation partner in lipoma
NR2F1	nuclear receptor subfamily 2, group F, member 1
KCNE4	potassium voltage-gated channel, Isk-related family, member 4
TPM4	tropomyosin 4
THSD4	thrombospondin, type I, domain containing 4
SLC2A5	solute carrier family 2 (facilitated glucose/fructose transporter), member 5
RNF207	ring finger protein 207
ALDH3B1	aldehyde dehydrogenase 3 family, member B1
CYP4F22	cytochrome P450, family 4, subfamily F, polypeptide 22
MTFP1	mitochondrial fission process 1
SERPINE1	serpin peptidase inhibitor, clade E (nexin, plasminogen activator inhibitor type 1), member 1
FKBP11	FK506 binding protein 11, 19 kDa
JUN	jun proto-oncogene
FBXO32	F-box protein 32
DCUN1D3	DCN1, defective in cullin neddylation 1, domain containing 3
ATF3	activating transcription factor 3
MAT1A	methionine adenosyltransferase I, alpha
FAM90A7P	putative protein FAM90A7
IFI27L1	interferon, alpha-inducible protein 27-like 1
TMEM61	transmembrane protein 61
AK5	adenylate kinase 5
SAA1	serum amyloid A1
SAA2	serum amyloid A2
NEFL	neurofilament, light polypeptide
GALNT14	UDP-N-acetyl-alpha-D-galactosamine:polypeptide N-acetylgalactosaminyltransferase 14 (GalNAc-T14)
UGGT1	UDP-glucose glycoprotein glucosyltransferase 1
STC2	stanniocalcin 2
TMEM220	transmembrane protein 220
ALPK2	alpha-kinase 2
SDC3	syndecan 3
EFEMP1	EGF containing fibulin-like extracellular matrix protein 1
NOX4	NADPH oxidase 4
CHSY1	chondroitin sulfate synthase 1
SLC1A3	solute carrier family 1 (glial high affinity glutamate transporter), member 3
SCG2	secretogranin II
SPON1	spondin 1, extracellular matrix protein
GSC	goosecoid homeobox
PCSK5	proprotein convertase subtilisin/kexin type 5
COLEC12	collectin sub-family member 12
CYR61	cysteine-rich, angiogenic inducer, 61
PAPPA	pregnancy-associated plasma protein A, pappalysin 1
STARD8	StAR-related lipid transfer (START) domain containing 8
CMKLR1	chemokine-like receptor 1
SRPX	sushi-repeat containing protein, X-linked
COL6A3	collagen, type VI, alpha 3
CDH11	cadherin 11, type 2, OB-cadherin (osteoblast)
PRSS23	protease, serine, 23
BASP1	brain abundant, membrane attached signal protein 1
COL4A1	collagen, type IV, alpha 1
PXDN	peroxidasin homolog (Drosophila)
NID2	nidogen 2 (osteonidogen)
LRRC32	leucine rich repeat containing 32
C2	complement component 2
ANGPTL2	angiopoietin-like 2
EMILIN1	elastin microfibril interfacer 1
PLEKHO2	pleckstrin homology domain containing, family O member 2
GPX1	glutathione peroxidase 1
SLC15A3	solute carrier family 15 (oligopeptide transporter), member 3
LINC00968	long intergenic non-protein coding RNA 968
CXorf36	chromosome X open reading frame 36
CDC42EP2	CDC42 effector protein (Rho GTPase binding) 2
ICAM2	intercellular adhesion molecule 2
LILRB2	leukocyte immunoglobulin-like receptor, subfamily B (with TM and ITIM domains), member 2
HS3ST1	heparan sulfate (glucosamine) 3-O-sulfotransferase 1
PDE4B	phosphodiesterase 4B, cAMP-specific
PCDHB7	protocadherin beta 7
ADAMTS3	ADAM metallopeptidase with thrombospondin type 1 motif, 3
THBS1	thrombospondin 1
SYNDIG1	synapse differentiation inducing 1
WISP1	WNT1 inducible signaling pathway protein 1
FAM198B	family with sequence similarity 198, member B
STEAP2	STEAP family member 2, metalloreductase
TUBB2B	tubulin, beta 2B class IIb
DPP10-AS1	DPP10 antisense RNA 1
GCNT1	glucosaminyl (N-acetyl) transferase 1, core 2
LPIN2	lipin 2
SLC43A2	solute carrier family 43 (amino acid system L transporter), member 2
NEK6	NIMA-related kinase 6
B4GALT5	UDP-Gal:betaGlcNAc beta 1,4- galactosyltransferase, polypeptide 5
SEC61B	Sec61 beta subunit
NDUFB2	NADH dehydrogenase (ubiquinone) 1 beta subcomplex, 2, 8kDa
MGAT2	mannosyl (alpha-1,6-)-glycoprotein beta-1,2-N-acetylglucosaminyltransferase
TMEM204	transmembrane protein 204
SLC12A4	solute carrier family 12 (potassium/chloride transporter), member 4
TEX40	testis expressed 40
LYPD1	LY6/PLAUR domain containing 1
UPP1	uridine phosphorylase 1
C11orf96	chromosome 11 open reading frame 96
SECTM1	secreted and transmembrane 1
HEYL	hes-related family bHLH transcription factor with YRPW motif-like
PCSK7	proprotein convertase subtilisin/kexin type 7
OSBPL10	oxysterol binding protein-like 10
PBLD	phenazine biosynthesis-like protein domain containing
TTR	transthyretin
KIAA1644	KIAA1644
FOXF2	forkhead box F2
SYNC	syncoilin, intermediate filament protein
GDF15	growth differentiation factor 15
FKRP	fukutin related protein
WFDC1	WAP four-disulfide core domain 1
PCP4	Purkinje cell protein 4
HSD17B6	hydroxysteroid (17-beta) dehydrogenase 6
ASB2	ankyrin repeat and SOCS box containing 2
CNN1	calponin 1, basic, smooth muscle
MYLK	myosin light chain kinase
JPH2	junctophilin 2
DNAJB5	DnaJ (Hsp40) homolog, subfamily B, member 5
SYNPO2	synaptopodin 2
POPDC2	popeye domain containing 2
RBPMS2	RNA binding protein with multiple splicing 2
ACTG2	actin, gamma 2, smooth muscle, enteric
TPM2	tropomyosin 2 (beta)
FLNC	filamin C, gamma
TNS1	tensin 1
PPAPDC3	phosphatidic acid phosphatase type 2 domain containing 3
PPP1R14A	protein phosphatase 1, regulatory (inhibitor) subunit 14A
TAGLN	transgelin
MYL9	myosin, light chain 9, regulatory
MYO1D	myosin ID
PDLIM7	PDZ and LIM domain 7 (enigma)
CSRP1	cysteine and glycine-rich protein 1
ACTBL2	actin, beta-like 2
NT5DC3	5'-nucleotidase domain containing 3
SYNM	synemin, intermediate filament protein
LINC00984	long intergenic non-protein coding RNA 984
PDE1A	phosphodiesterase 1A, calmodulin-dependent
KIF7	kinesin family member 7
ROR2	receptor tyrosine kinase-like orphan receptor 2
ALDH1B1	aldehyde dehydrogenase 1 family, member B1
NRP2	neuropilin 2
COL8A1	collagen, type VIII, alpha 1
GPC3	glypican 3
KIAA1462	KIAA1462
LOXL1	lysyl oxidase-like 1
SLC39A13	solute carrier family 39 (zinc transporter), member 13
F2RL2	coagulation factor II (thrombin) receptor-like 2
LRRN1	leucine rich repeat neuronal 1
ANTXR1	anthrax toxin receptor 1
IGFBP2	insulin-like growth factor binding protein 2, 36kDa
SLC1A7	solute carrier family 1 (glutamate transporter), member 7
PRKCE	protein kinase C, epsilon
ENOX1	ecto-NOX disulfide-thiol exchanger 1
RAB43	RAB43, member RAS oncogene family
RAMP1	receptor (G protein-coupled) activity modifying protein 1
DACT3	dishevelled-binding antagonist of beta-catenin 3
PPP1R12B	protein phosphatase 1, regulatory subunit 12B
LAMC1	laminin, gamma 1 (formerly LAMB2)
GRK5	G protein-coupled receptor kinase 5
BRI3	brain protein I3
CDKN1C	cyclin-dependent kinase inhibitor 1C (p57, Kip2)
CAND2	cullin-associated and neddylation-dissociated 2 (putative)
SNX8	sorting nexin 8
RAET1E-AS1	RAET1E antisense RNA 1
NMUR1	neuromedin U receptor 1
VWCE	von Willebrand factor C and EGF domains
HOXA11-AS	HOXA11 antisense RNA
LOC100507507	uncharacterized LOC100507507
SCHIP1	schwannomin interacting protein 1
KBTBD11	kelch repeat and BTB (POZ) domain containing 11
MESDC1	mesoderm development candidate 1
KCNMB1	potassium large conductance calcium-activated channel, subfamily M, beta member 1
BHLHE22	basic helix-loop-helix family, member e22
PALLD	palladin, cytoskeletal associated protein
COPRS	coordinator of PRMT5, differentiation stimulator
FIGF	c-fos induced growth factor (vascular endothelial growth factor D)
C2orf27A	chromosome 2 open reading frame 27A
PRDX4	peroxiredoxin 4
RRAS2	related RAS viral (r-ras) oncogene homolog 2
SRP19	signal recognition particle 19kDa
NRXN2	neurexin 2
STK32C	serine/threonine kinase 32C
FILIP1L	filamin A interacting protein 1-like
GPR183	G protein-coupled receptor 183
ZSWIM7	zinc finger, SWIM-type containing 7
ZMAT3	zinc finger, matrin-type 3
STAB2	stabilin 2
DISC1	disrupted in schizophrenia 1
FEZ1	fasciculation and elongation protein zeta 1 (zygin I)
ANKRD44	ankyrin repeat domain 44
APH1B	APH1B gamma secretase subunit
FTHL17	ferritin, heavy polypeptide-like 17
SOBP	sine oculis binding protein homolog (Drosophila)
RBMS3	RNA binding motif, single stranded interacting protein 3
PTGIR	prostaglandin I2 (prostacyclin) receptor (IP)
PLAC9	placenta-specific 9
HS3ST3A1	heparan sulfate (glucosamine) 3-O-sulfotransferase 3A1
TRAM2	translocation associated membrane protein 2
SYT11	synaptotagmin XI
DYSF	dysferlin
KCTD10	potassium channel tetramerization domain containing 10
ZCCHC24	zinc finger, CCHC domain containing 24
DPYSL3	dihydropyrimidinase-like 3
P2RX4	purinergic receptor P2X, ligand-gated ion channel, 4
SMOC2	SPARC related modular calcium binding 2
DRAM1	DNA-damage regulated autophagy modulator 1
MMP19	matrix metallopeptidase 19
TPST1	tyrosylprotein sulfotransferase 1
BICC1	bicaudal C homolog 1 (Drosophila)
TMSB4X	thymosin beta 4, X-linked
ZIC1	Zic family member 1
ZEB2	zinc finger E-box binding homeobox 2
CTGF	connective tissue growth factor
COL12A1	collagen, type XII, alpha 1
TNS3	tensin 3
PDLIM3	PDZ and LIM domain 3
DFNA5	deafness, autosomal dominant 5
ACOT9	acyl-CoA thioesterase 9
C1S	complement component 1, s subcomponent
FBN1	fibrillin 1
GPR133	G protein-coupled receptor 133
GLIPR2	GLI pathogenesis-related 2
IFFO1	intermediate filament family orphan 1
RHOJ	ras homolog family member J
TWIST2	twist family bHLH transcription factor 2
ACVRL1	activin A receptor type II-like 1
TSPAN11	tetraspanin 11
SCARA3	scavenger receptor class A, member 3
MXRA8	matrix-remodelling associated 8
FLNA	filamin A, alpha
NFATC4	nuclear factor of activated T-cells, cytoplasmic, calcineurin-dependent 4
FBLN5	fibulin 5
CLIP3	CAP-GLY domain containing linker protein 3
MFAP2	microfibrillar-associated protein 2
GREM2	gremlin 2, DAN family BMP antagonist
ELN	elastin
MRGPRF	MAS-related GPR, member F
ZNF469	zinc finger protein 469
ANXA2R	annexin A2 receptor
SLC16A2	solute carrier family 16, member 2 (thyroid hormone transporter)
TWIST1	twist family bHLH transcription factor 1
RRAS	related RAS viral (r-ras) oncogene homolog
TBC1D2B	TBC1 domain family, member 2B
HOXA13	homeobox A13
APLN	apelin
FGF9	fibroblast growth factor 9
LINC00162	long intergenic non-protein coding RNA 162
PRRX2	paired related homeobox 2
NLGN1	neuroligin 1
FGF12	fibroblast growth factor 12
FOXD1	forkhead box D1
LIMS3	LIM and senescent cell antigen-like domains 3
GDF10	growth differentiation factor 10
LOC388242	coiled-coil domain containing 101 pseudogene
PLEKHG2	pleckstrin homology domain containing, family G (with RhoGef domain) member 2
KIRREL3	kin of IRRE like 3 (Drosophila)
LATS2	large tumor suppressor kinase 2
HSPA12A	heat shock 70kDa protein 12A
POU2F2	POU class 2 homeobox 2
COL14A1	collagen, type XIV, alpha 1
POSTN	periostin, osteoblast specific factor
C12orf75	chromosome 12 open reading frame 75
PTN	pleiotrophin
MYL12A	myosin, light chain 12A, regulatory, non-sarcomeric
CDK14	cyclin-dependent kinase 14
CAPN6	calpain 6
MXRA5	matrix-remodelling associated 5
GRAP	GRB2-related adaptor protein
CAP2	CAP, adenylate cyclase-associated protein, 2 (yeast)
LINC00152	long intergenic non-protein coding RNA 152
TNFRSF11B	tumor necrosis factor receptor superfamily, member 11b
BCAR1	breast cancer anti-estrogen resistance 1
ZNF480	zinc finger protein 480
GSTA1	glutathione S-transferase alpha 1
DPY19L2P4	DPY19L2 pseudogene 4
SH2D3C	SH2 domain containing 3C
RIN3	Ras and Rab interactor 3
MIR497HG	mir-497-195 cluster host gene (non-protein coding)
ST3GAL2	ST3 beta-galactoside alpha-2,3-sialyltransferase 2
C11orf24	chromosome 11 open reading frame 24
ZDHHC14	zinc finger, DHHC-type containing 14
SNAI1	snail family zinc finger 1
CUEDC1	CUE domain containing 1
CDKN2A	cyclin-dependent kinase inhibitor 2A
LINC00963	long intergenic non-protein coding RNA 963
CCM2	cerebral cavernous malformation 2
UBE2D4	ubiquitin-conjugating enzyme E2D 4 (putative)
GSTK1	glutathione S-transferase kappa 1
ATRAID	all-trans retinoic acid-induced differentiation factor
SIGIRR	single immunoglobulin and toll-interleukin 1 receptor (TIR) domain
RGS3	regulator of G-protein signaling 3
CDR2L	cerebellar degeneration-related protein 2-like
FAM65A	family with sequence similarity 65, member A
TSKU	tsukushi, small leucine rich proteoglycan
CCDC107	coiled-coil domain containing 107
KDELR2	KDEL (Lys-Asp-Glu-Leu) endoplasmic reticulum protein retention receptor 2
TSPAN18	tetraspanin 18
USP11	ubiquitin specific peptidase 11
IVD	isovaleryl-CoA dehydrogenase
FOXL1	forkhead box L1
CHCHD10	coiled-coil-helix-coiled-coil-helix domain containing 10
CNN2	calponin 2
RAMP3	receptor (G protein-coupled) activity modifying protein 3
DHRSX	dehydrogenase/reductase (SDR family) X-linked
N6AMT2	N-6 adenine-specific DNA methyltransferase 2 (putative)
PRR5	proline rich 5 (renal)
ARID5A	AT rich interactive domain 5A (MRF1-like)
RGS16	regulator of G-protein signaling 16
42619	septin 6
ADAM19	ADAM metallopeptidase domain 19
BATF3	basic leucine zipper transcription factor, ATF-like 3
NR4A3	nuclear receptor subfamily 4, group A, member 3
EBI3	Epstein-Barr virus induced 3
KCTD12	potassium channel tetramerization domain containing 12
HTRA3	HtrA serine peptidase 3
CCL2	chemokine (C-C motif) ligand 2
TIMP1	TIMP metallopeptidase inhibitor 1
PPP1R18	protein phosphatase 1, regulatory subunit 18
GZMA	granzyme A (granzyme 1, cytotoxic T-lymphocyte-associated serine esterase 3)
CCR5	chemokine (C-C motif) receptor 5 (gene/pseudogene)
PSMB10	proteasome (prosome, macropain) subunit, beta type, 10
FAM26F	family with sequence similarity 26, member F
FAM20A	family with sequence similarity 20, member A
SEL1L3	sel-1 suppressor of lin-12-like 3 (C. elegans)
CCL5	chemokine (C-C motif) ligand 5
NKG7	natural killer cell group 7 sequence
CCL4	chemokine (C-C motif) ligand 4
CYB561D2	cytochrome b561 family, member D2
IRF1	interferon regulatory factor 1
KLHL6	kelch-like family member 6
CXCR3	chemokine (C-X-C motif) receptor 3
HCST	hematopoietic cell signal transducer
CD247	CD247 molecule
PCED1B	PC-esterase domain containing 1B
SUSD3	sushi domain containing 3
CD27	CD27 molecule
RHOH	ras homolog family member H
SOWAHD	sosondowah ankyrin repeat domain family member D
ARHGAP25	Rho GTPase activating protein 25
C3	complement component 3
HHEX	hematopoietically expressed homeobox
LIMCH1	LIM and calponin homology domains 1
CX3CR1	chemokine (C-X3-C motif) receptor 1
LYN	v-yes-1 Yamaguchi sarcoma viral related oncogene homolog
LILRB3	leukocyte immunoglobulin-like receptor, subfamily B (with TM and ITIM domains), member 3
RGL1	ral guanine nucleotide dissociation stimulator-like 1
MEF2C	myocyte enhancer factor 2C
ACKR3	atypical chemokine receptor 3
IL10RA	interleukin 10 receptor, alpha
PLEKHO1	pleckstrin homology domain containing, family O member 1
NLRP3	NLR family, pyrin domain containing 3
PIK3CG	phosphatidylinositol-4,5-bisphosphate 3-kinase, catalytic subunit gamma
APBB1IP	amyloid beta (A4) precursor protein-binding, family B, member 1 interacting protein
LGALS9C	lectin, galactoside-binding, soluble, 9C
P2RY6	pyrimidinergic receptor P2Y, G-protein coupled, 6
RNASE6	ribonuclease, RNase A family, k6
LOC100129361	chromosome X open reading frame 69-like
LGALS9	lectin, galactoside-binding, soluble, 9
ISG15	ISG15 ubiquitin-like modifier
MX2	myxovirus (influenza virus) resistance 2 (mouse)
DOK2	docking protein 2, 56kDa
PRR4	proline rich 4 (lacrimal)
BGN	biglycan
CD37	CD37 molecule
CD74	CD74 molecule, major histocompatibility complex, class II invariant chain
FSTL3	follistatin-like 3 (secreted glycoprotein)
LY6E	lymphocyte antigen 6 complex, locus E
RCN3	reticulocalbin 3, EF-hand calcium binding domain
SELM	selenoprotein M
IFI35	interferon-induced protein 35
NLGN2	neuroligin 2
RHOC	ras homolog family member C
EMID1	EMI domain containing 1
GFRA1	GDNF family receptor alpha 1
IGFBP4	insulin-like growth factor binding protein 4
ZYX	zyxin
S1PR2	sphingosine-1-phosphate receptor 2
RARRES3	retinoic acid receptor responder (tazarotene induced) 3
UBE2L6	ubiquitin-conjugating enzyme E2L 6
PRAF2	PRA1 domain family, member 2
APOL1	apolipoprotein L, 1
LIMK1	LIM domain kinase 1
VAMP5	vesicle-associated membrane protein 5
ACAN	aggrecan
SERPINB6	serpin peptidase inhibitor, clade B (ovalbumin), member 6
LEPRE1	leucine proline-enriched proteoglycan (leprecan) 1
CALU	calumenin
RRBP1	ribosome binding protein 1
GNAI2	guanine nucleotide binding protein (G protein), alpha inhibiting activity polypeptide 2
ITGA1	integrin, alpha 1
LOXL3	lysyl oxidase-like 3
ACP2	acid phosphatase 2, lysosomal
ST3GAL1	ST3 beta-galactoside alpha-2,3-sialyltransferase 1
SLC39A7	solute carrier family 39 (zinc transporter), member 7
DACT1	dishevelled-binding antagonist of beta-catenin 1
ZFHX3	zinc finger homeobox 3
MECOM	MDS1 and EVI1 complex locus
ADRA2A	adrenoceptor alpha 2A
WDR54	WD repeat domain 54
NDUFA1	NADH dehydrogenase (ubiquinone) 1 alpha subcomplex, 1, 7.5kDa
HDHD1	haloacid dehalogenase-like hydrolase domain containing 1
SYAP1	synapse associated protein 1
ZRSR2	zinc finger (CCCH type), RNA-binding motif and serine/arginine rich 2
RPS4X	ribosomal protein S4, X-linked
LOC389906	zinc finger protein 839 pseudogene
XIST	X inactive specific transcript (non-protein coding)
JPX	JPX transcript, XIST activator (non-protein coding)
GEMIN8P4	gem (nuclear organelle) associated protein 8 pseudogene 4
GEMIN8	gem (nuclear organelle) associated protein 8
HYAL1	hyaluronoglucosaminidase 1
SLC6A6	solute carrier family 6 (neurotransmitter transporter), member 6
LOC101928370	uncharacterized LOC101928370
VCX3A	variable charge, X-linked 3A
VCX	variable charge, X-linked
ATP13A4	ATPase type 13A4
DNM3OS	DNM3 opposite strand/antisense RNA
FAM19A2	family with sequence similarity 19 (chemokine (C-C motif)-like), member A2
PRAMEF8	PRAME family member 8
ZNF107	zinc finger protein 107
GBP3	guanylate binding protein 3
LOC339524	uncharacterized LOC339524
ANGPT2	angiopoietin 2
KIAA1456	KIAA1456
SHOX2	short stature homeobox 2
JAKMIP2	janus kinase and microtubule interacting protein 2
DPY19L1P1	DPY19L1 pseudogene 1
NINL	ninein-like
SFXN4	sideroflexin 4
ERH	enhancer of rudimentary homolog (Drosophila)
FAM155A	family with sequence similarity 155, member A
AR	androgen receptor
RUNX1T1	runt-related transcription factor 1; translocated to, 1 (cyclin D-related)
LGALS2	lectin, galactoside-binding, soluble, 2
RNF213	ring finger protein 213
GLI3	GLI family zinc finger 3
ELANE	elastase, neutrophil expressed
PDGFRL	platelet-derived growth factor receptor-like
SSPN	sarcospan
PTGFR	prostaglandin F receptor (FP)
THBS4	thrombospondin 4
ANGPT1	angiopoietin 1
RAP1GAP2	RAP1 GTPase activating protein 2
CLIC5	chloride intracellular channel 5
CRABP2	cellular retinoic acid binding protein 2
GNE	glucosamine (UDP-N-acetyl)-2-epimerase/N-acetylmannosamine kinase
TLR5	toll-like receptor 5
NUB1	negative regulator of ubiquitin-like proteins 1
TGOLN2	trans-golgi network protein 2
PRICKLE1	prickle homolog 1 (Drosophila)
VASH1	vasohibin 1
SV2B	synaptic vesicle glycoprotein 2B
RPS26	ribosomal protein S26
XKR3	XK, Kell blood group complex subunit-related family, member 3
GDF6	growth differentiation factor 6
TMEM9	transmembrane protein 9
TGFB2	transforming growth factor, beta 2
ZSWIM5	zinc finger, SWIM-type containing 5
TMLHE	trimethyllysine hydroxylase, epsilon
CCDC8	coiled-coil domain containing 8
MB	myoglobin
LOC645427	uncharacterized LOC645427
CIB2	calcium and integrin binding family member 2
CD99P1	CD99 molecule pseudogene 1
RPS3	ribosomal protein S3
RPL10	ribosomal protein L10
TOMM6	translocase of outer mitochondrial membrane 6 homolog (yeast)
THRSP	thyroid hormone responsive
TNFRSF8	tumor necrosis factor receptor superfamily, member 8
CD1A	CD1a molecule
NEFH	neurofilament, heavy polypeptide
TMPRSS4	transmembrane protease, serine 4
MAP3K14	mitogen-activated protein kinase kinase kinase 14
FGD3	FYVE, RhoGEF and PH domain containing 3
IL27RA	interleukin 27 receptor, alpha
TNF	tumor necrosis factor
XAGE1A	X antigen family, member 1A
TPTE2P6	transmembrane phosphoinositide 3-phosphatase and tensin homolog 2 pseudogene 6
PRKY	protein kinase, Y-linked, pseudogene
NCRNA00185	non-protein coding RNA 185
KDM5D	lysine (K)-specific demethylase 5D
RPS4Y1	ribosomal protein S4, Y-linked 1
RPS4Y2	ribosomal protein S4, Y-linked 2
TXLNG2P	taxilin gamma 2, pseudogene
DDX3Y	DEAD (Asp-Glu-Ala-Asp) box helicase 3, Y-linked
TTTY14	testis-specific transcript, Y-linked 14 (non-protein coding)
RASGRP1	RAS guanyl releasing protein 1 (calcium and DAG-regulated)
SH3D21	SH3 domain containing 21
PIGP	phosphatidylinositol glycan anchor biosynthesis, class P
DDC	dopa decarboxylase (aromatic L-amino acid decarboxylase)
HGD	homogentisate 1,2-dioxygenase
SHC3	SHC (Src homology 2 domain containing) transforming protein 3
ADM5	adrenomedullin 5 (putative)
KHK	ketohexokinase (fructokinase)
OR7E156P	olfactory receptor, family 7, subfamily E, member 156 pseudogene
OR7E14P	olfactory receptor, family 7, subfamily E, member 14 pseudogene
OR7E24	olfactory receptor, family 7, subfamily E, member 24
LOC100509541	uncharacterized LOC100509541
OPHN1	oligophrenin 1
MATN4	matrilin 4
MTMR9LP	myotubularin related protein 9-like, pseudogene
PFDN5	prefoldin subunit 5
PYROXD2	pyridine nucleotide-disulphide oxidoreductase domain 2
ZP3	zona pellucida glycoprotein 3 (sperm receptor)
NKX3-2	NK3 homeobox 2
ALDH3B2	aldehyde dehydrogenase 3 family, member B2
EEF2	eukaryotic translation elongation factor 2
BAIAP2	BAI1-associated protein 2
MAGEA9	melanoma antigen family A, 9
MMP27	matrix metallopeptidase 27
IGFBP6	insulin-like growth factor binding protein 6
ASIC2	acid-sensing (proton-gated) ion channel 2
CFHR3	complement factor H-related 3
STIM2	stromal interaction molecule 2
DOCK4	dedicator of cytokinesis 4
RBM48	RNA binding motif protein 48
GPR160	G protein-coupled receptor 160
ERP27	endoplasmic reticulum protein 27
RET	ret proto-oncogene
ZNF154	zinc finger protein 154
RTKN2	rhotekin 2
LOC100507312	uncharacterized LOC100507312
XLOC_009668	NULL
ZNF266	zinc finger protein 266
NELL2	NEL-like 2 (chicken)
MPZL3	myelin protein zero-like 3
SNHG8	small nucleolar RNA host gene 8 (non-protein coding)
PPIL3	peptidylprolyl isomerase (cyclophilin)-like 3
NUP62CL	nucleoporin 62kDa C-terminal like
SPICE1	spindle and centriole associated protein 1
INTS2	integrator complex subunit 2
EIF1AY	eukaryotic translation initiation factor 1A, Y-linked
C5orf54	chromosome 5 open reading frame 54
KANSL1L	KAT8 regulatory NSL complex subunit 1-like
RCAN3	RCAN family member 3
C5orf30	chromosome 5 open reading frame 30
ATL2	atlastin GTPase 2
RPS27A	ribosomal protein S27a
ZDHHC6	zinc finger, DHHC-type containing 6
SPDYE1	speedy/RINGO cell cycle regulator family member E1
CEP192	centrosomal protein 192kDa
TNRC6C-AS1	TNRC6C antisense RNA 1
FLJ36840	uncharacterized LOC645524
BPNT1	3'(2'), 5'-bisphosphate nucleotidase 1
GSTA4	glutathione S-transferase alpha 4
L3MBTL1	l(3)mbt-like 1 (Drosophila)
ZNF202	zinc finger protein 202
CNIH1	cornichon family AMPA receptor auxiliary protein 1
GEN1	GEN1 Holliday junction 5' flap endonuclease
SEMA4D	sema domain, immunoglobulin domain (Ig), transmembrane domain (TM) and short cytoplasmic domain, (semaphorin) 4D
PRLR	prolactin receptor
TTC19	tetratricopeptide repeat domain 19
DARC	Duffy blood group, atypical chemokine receptor
CA3	carbonic anhydrase III, muscle specific
ENTPD3	ectonucleoside triphosphate diphosphohydrolase 3
LRRC14	leucine rich repeat containing 14
MCM7	minichromosome maintenance complex component 7
MYB	v-myb avian myeloblastosis viral oncogene homolog
SLC25A13	solute carrier family 25 (aspartate/glutamate carrier), member 13
CPN1	carboxypeptidase N, polypeptide 1
LRRC38	leucine rich repeat containing 38
LOC100130476	uncharacterized LOC100130476
PLEKHM3	pleckstrin homology domain containing, family M, member 3
PAH	phenylalanine hydroxylase
IFNLR1	interferon, lambda receptor 1
LHFPL4	lipoma HMGIC fusion partner-like 4
ANKRD20A11P	ankyrin repeat domain 20 family, member A11, pseudogene
ALDH2	aldehyde dehydrogenase 2 family (mitochondrial)
MAFB	v-maf avian musculoaponeurotic fibrosarcoma oncogene homolog B
SMIM4	small integral membrane protein 4
TOB1	transducer of ERBB2, 1
RNF138	ring finger protein 138, E3 ubiquitin protein ligase
SPATA5L1	spermatogenesis associated 5-like 1
TDRD9	tudor domain containing 9
NEDD9	neural precursor cell expressed, developmentally down-regulated 9
NAV2	neuron navigator 2
LAMB1	laminin, beta 1
COQ2	coenzyme Q2 4-hydroxybenzoate polyprenyltransferase
C18orf56	chromosome 18 open reading frame 56
ERCC6L	excision repair cross-complementing rodent repair deficiency, complementation group 6-like
TRMT61B	tRNA methyltransferase 61 homolog B (S. cerevisiae)
RPTN	repetin
ZNF197	zinc finger protein 197
MRPL15	mitochondrial ribosomal protein L15
ATP10B	ATPase, class V, type 10B
PAG1	phosphoprotein associated with glycosphingolipid microdomains 1
GSR	glutathione reductase
C15orf40	chromosome 15 open reading frame 40
NDNL2	necdin-like 2
CASC10	cancer susceptibility candidate 10
PTPLA	protein tyrosine phosphatase-like (proline instead of catalytic arginine), member A
CDC42EP3	CDC42 effector protein (Rho GTPase binding) 3
RPL23AP7	ribosomal protein L23a pseudogene 7
SLC31A2	solute carrier family 31 (copper transporter), member 2
BNC1	basonuclin 1
NDUFAF6	NADH dehydrogenase (ubiquinone) complex I, assembly factor 6
FDXACB1	ferredoxin-fold anticodon binding domain containing 1
DUSP3	dual specificity phosphatase 3
FLJ30064	uncharacterized LOC644975
GOLGA1	golgin A1
MPP3	membrane protein, palmitoylated 3 (MAGUK p55 subfamily member 3)
BBS5	Bardet-Biedl syndrome 5
CDKN2AIPNL	CDKN2A interacting protein N-terminal like
ADRB2	adrenoceptor beta 2, surface
EPPK1	epiplakin 1
HCN3	hyperpolarization activated cyclic nucleotide-gated potassium channel 3
FAM72D	family with sequence similarity 72, member D
YBX3	Y box binding protein 3
CEP76	centrosomal protein 76kDa
KRT80	keratin 80
AMDHD1	amidohydrolase domain containing 1
DUSP11	dual specificity phosphatase 11 (RNA/RNP complex 1-interacting)
HIAT1	hippocampus abundant transcript 1
F2RL1	coagulation factor II (thrombin) receptor-like 1
MFSD6	major facilitator superfamily domain containing 6
PLD1	phospholipase D1, phosphatidylcholine-specific
CHIC2	cysteine-rich hydrophobic domain 2
ETV7	ets variant 7
MET	met proto-oncogene
TRIT1	tRNA isopentenyltransferase 1
CNOT2	CCR4-NOT transcription complex, subunit 2
RBBP5	retinoblastoma binding protein 5
BBS2	Bardet-Biedl syndrome 2
RNF168	ring finger protein 168, E3 ubiquitin protein ligase
DQX1	DEAQ box RNA-dependent ATPase 1
SMG1P1	SMG1 pseudogene 1
ATG2B	autophagy related 2B
MICALCL	MICAL C-terminal like
FNIP2	folliculin interacting protein 2
C1orf52	chromosome 1 open reading frame 52
RRAGC	Ras-related GTP binding C
WHAMM	WAS protein homolog associated with actin, golgi membranes and microtubules
GSTP1	glutathione S-transferase pi 1
GPSM2	G-protein signaling modulator 2
POGLUT1	protein O-glucosyltransferase 1
CDK2	cyclin-dependent kinase 2
ACVR2A	activin A receptor, type IIA
CORO2A	coronin, actin binding protein, 2A
PPP1R14C	protein phosphatase 1, regulatory (inhibitor) subunit 14C
GLOD4	glyoxalase domain containing 4
ELOVL6	ELOVL fatty acid elongase 6
ETV3	ets variant 3
ADNP2	ADNP homeobox 2
RNF144B	ring finger protein 144B
ZNF57	zinc finger protein 57
SRGAP2C	SLIT-ROBO Rho GTPase activating protein 2C
MYO19	myosin XIX
BRD1	bromodomain containing 1
KIAA1737	KIAA1737
GPBP1L1	GC-rich promoter binding protein 1-like 1
PGRMC2	progesterone receptor membrane component 2
ZNF225	zinc finger protein 225
DEGS1	delta(4)-desaturase, sphingolipid 1
KIAA2018	KIAA2018
WDR26	WD repeat domain 26
RANBP9	RAN binding protein 9
WDR20	WD repeat domain 20
RPS7P5	ribosomal protein S7 pseudogene 5
RPL21	ribosomal protein L21
DOCK9	dedicator of cytokinesis 9
L3MBTL4	l(3)mbt-like 4 (Drosophila)
ZNF304	zinc finger protein 304
MAML1	mastermind-like 1 (Drosophila)
ZKSCAN1	zinc finger with KRAB and SCAN domains 1
ZNF23	zinc finger protein 23
DDX59	DEAD (Asp-Glu-Ala-Asp) box polypeptide 59
MDN1	MDN1, midasin homolog (yeast)
RPS7	ribosomal protein S7
RALBP1	ralA binding protein 1
ARF6	ADP-ribosylation factor 6
GRHL1	grainyhead-like 1 (Drosophila)
GOLGA7	golgin A7
TGFA	transforming growth factor, alpha
CRNKL1	crooked neck pre-mRNA splicing factor 1
ZNF45	zinc finger protein 45
CCDC43	coiled-coil domain containing 43
ARL4A	ADP-ribosylation factor-like 4A
ZNF552	zinc finger protein 552
SLC39A6	solute carrier family 39 (zinc transporter), member 6
NUDT15	nudix (nucleoside diphosphate linked moiety X)-type motif 15
FAM206A	family with sequence similarity 206, member A
RRM1	ribonucleotide reductase M1
MCCC2	methylcrotonoyl-CoA carboxylase 2 (beta)
GMNN	geminin, DNA replication inhibitor
DCAF17	DDB1 and CUL4 associated factor 17
CSNK1A1	casein kinase 1, alpha 1
DHX57	DEAH (Asp-Glu-Ala-Asp/His) box polypeptide 57
RPF1	ribosome production factor 1 homolog (S. cerevisiae)
UBA3	ubiquitin-like modifier activating enzyme 3
PPP2CA	protein phosphatase 2, catalytic subunit, alpha isozyme
RAN	RAN, member RAS oncogene family
FAM177A1	family with sequence similarity 177, member A1
GPATCH2L	G patch domain containing 2-like
ZSCAN16	zinc finger and SCAN domain containing 16
EZH2	enhancer of zeste homolog 2 (Drosophila)
RMND5A	required for meiotic nuclear division 5 homolog A (S. cerevisiae)
LONRF1	LON peptidase N-terminal domain and ring finger 1
MAPK6	mitogen-activated protein kinase 6
C12orf66	chromosome 12 open reading frame 66
LEO1	Leo1, Paf1/RNA polymerase II complex component, homolog (S. cerevisiae)
TADA1	transcriptional adaptor 1
KIF20B	kinesin family member 20B
LACTB	lactamase, beta
FBXO38	F-box protein 38
KIAA1715	KIAA1715
PPM1J	protein phosphatase, Mg2+/Mn2+ dependent, 1J
PGBD2	piggyBac transposable element derived 2
KAT2A	K(lysine) acetyltransferase 2A
TRIM59	tripartite motif containing 59
LOC644656	uncharacterized LOC644656
TRMT10A	tRNA methyltransferase 10 homolog A (S. cerevisiae)
CHML	choroideremia-like (Rab escort protein 2)
NOTCH2NL	notch 2 N-terminal like
YTHDC1	YTH domain containing 1
PTPN13	protein tyrosine phosphatase, non-receptor type 13 (APO-1/CD95 (Fas)-associated phosphatase)
KIF21A	kinesin family member 21A
KIAA1407	KIAA1407
TNKS2	tankyrase, TRF1-interacting ankyrin-related ADP-ribose polymerase 2
ZNF230	zinc finger protein 230
TIFA	TRAF-interacting protein with forkhead-associated domain
SNRK	SNF related kinase
IL18	interleukin 18 (interferon-gamma-inducing factor)
RAB5A	RAB5A, member RAS oncogene family
MAPK9	mitogen-activated protein kinase 9
FANCF	Fanconi anemia, complementation group F
SPINK5	serine peptidase inhibitor, Kazal type 5
SLC25A14	solute carrier family 25 (mitochondrial carrier, brain), member 14
PSAT1	phosphoserine aminotransferase 1
RSPH1	radial spoke head 1 homolog (Chlamydomonas)
SRPK1	SRSF protein kinase 1
RHBDL2	rhomboid, veinlet-like 2 (Drosophila)
C15orf41	chromosome 15 open reading frame 41
POM121	POM121 transmembrane nucleoporin
WDR33	WD repeat domain 33
DNAJA4	DnaJ (Hsp40) homolog, subfamily A, member 4
MMP7	matrix metallopeptidase 7 (matrilysin, uterine)
RAB40AL	RAB40A, member RAS oncogene family-like
IP6K2	inositol hexakisphosphate kinase 2
SLC35F2	solute carrier family 35, member F2
STK24	serine/threonine kinase 24
ABCA12	ATP-binding cassette, sub-family A (ABC1), member 12
CTAGE4	CTAGE family, member 4
CTAGE11P	CTAGE family, member 11, pseudogene
CTAGE9	CTAGE family, member 9
CTAGE5	CTAGE family, member 5
ALDH3A2	aldehyde dehydrogenase 3 family, member A2
EFNA1	ephrin-A1
CYP4F12	cytochrome P450, family 4, subfamily F, polypeptide 12
PTGS1	prostaglandin-endoperoxide synthase 1 (prostaglandin G/H synthase and cyclooxygenase)
FLJ20021	uncharacterized LOC90024
SNORD22	small nucleolar RNA, C/D box 22
ZNF514	zinc finger protein 514
TTPAL	tocopherol (alpha) transfer protein-like
ULK3	unc-51 like kinase 3
EGFL8	EGF-like-domain, multiple 8
C19orf57	chromosome 19 open reading frame 57
EEF2K	eukaryotic elongation factor-2 kinase
IGF2BP2	insulin-like growth factor 2 mRNA binding protein 2
VPS13D	vacuolar protein sorting 13 homolog D (S. cerevisiae)
NUAK2	NUAK family, SNF1-like kinase, 2
SLC1A6	solute carrier family 1 (high affinity aspartate/glutamate transporter), member 6
LYPD6B	LY6/PLAUR domain containing 6B
ANKRD13A	ankyrin repeat domain 13A
TRIM7	tripartite motif containing 7
GLS2	glutaminase 2 (liver, mitochondrial)
DEDD2	death effector domain containing 2
CCNB1IP1	cyclin B1 interacting protein 1, E3 ubiquitin protein ligase
TMCC2	transmembrane and coiled-coil domain family 2
CELSR2	cadherin, EGF LAG seven-pass G-type receptor 2
SIRT7	sirtuin 7
PPIEL	peptidylprolyl isomerase E-like pseudogene
SLC47A1	solute carrier family 47 (multidrug and toxin extrusion), member 1
POLR3E	polymerase (RNA) III (DNA directed) polypeptide E (80kD)
PCSK4	proprotein convertase subtilisin/kexin type 4
STAR	steroidogenic acute regulatory protein
QSOX2	quiescin Q6 sulfhydryl oxidase 2
SLAIN1	SLAIN motif family, member 1
BZW2	basic leucine zipper and W2 domains 2
LINC00665	long intergenic non-protein coding RNA 665
S1PR5	sphingosine-1-phosphate receptor 5
PTPRF	protein tyrosine phosphatase, receptor type, F
TIPIN	TIMELESS interacting protein
CLCA4	chloride channel accessory 4
ZNF562	zinc finger protein 562
C9orf9	chromosome 9 open reading frame 9
ANKRD23	ankyrin repeat domain 23
JMJD7-PLA2G4B	JMJD7-PLA2G4B readthrough
POGK	pogo transposable element with KRAB domain
DNAJB6	DnaJ (Hsp40) homolog, subfamily B, member 6
MAGIX	MAGI family member, X-linked
RNF8	ring finger protein 8, E3 ubiquitin protein ligase
PTDSS1	phosphatidylserine synthase 1
APOOL	apolipoprotein O-like
POLR2D	polymerase (RNA) II (DNA directed) polypeptide D
ANLN	anillin, actin binding protein
NUSAP1	nucleolar and spindle associated protein 1
MREG	melanoregulin
KIF1A	kinesin family member 1A
LOC220729	succinate dehydrogenase complex, subunit A, flavoprotein (Fp) pseudogene
SMAD5-AS1	SMAD5 antisense RNA 1
ST6GALNAC2	ST6 (alpha-N-acetyl-neuraminyl-2,3-beta-galactosyl-1,3)-N-acetylgalactosaminide alpha-2,6-sialyltransferase 2
CENPA	centromere protein A
AK7	adenylate kinase 7
CENPF	centromere protein F, 350/400kDa
PNO1	partner of NOB1 homolog (S. cerevisiae)
TM7SF2	transmembrane 7 superfamily member 2
GUF1	GUF1 GTPase homolog (S. cerevisiae)
PIH1D2	PIH1 domain containing 2
BAG4	BCL2-associated athanogene 4
ZNF143	zinc finger protein 143
