# Supplementary material for: Limited cutaneous systemic sclerosis skin demonstrates distinct molecular subsets separated by a cardiovascular development gene expression signature
Source: Arthritis Res Ther. 2017 Jul 4;19:156. doi: 10.1186/s13075-017-1360-7 (PMC5496265; doi:10.1186/s13075-017-1360-7)
Supplement: Supplementary file 3 — g:Profiler output for 475 genes with increased expression in the limited-1 group (multiclass SAM, FDR <10%). Additional files 3 contain the following column headers. Descriptions are as follows: p value: significance of enrichment in a given term corrected for multiple hypothesis testing using default g:GOSt method g:SCS. Q&T: overlap between genes in the query (Q) and genes in the genome annotated to a given term (T). t type: term category - Gene Ontology: Biological Process (BP), Molecular Function (MF), Cellular Component (CC); KEGG (keg); Reactome (rea). t name: term name. Q&T list: list of genes forming the overlap between query (Q) and genome lists for a given term (T). (XLSX 25 kb) [file 13075_2017_1360_MOESM3_ESM.xlsx]

## Sheet: gProfiler
p-value	Q&T	t type	t name	Q&T list
0.0375	12	BP	aminoglycan biosynthetic process	HS3ST1,ST3GAL1,HYAL1,CHSY1,GPC3,HS3ST3A1,ANGPT1,ST3GAL2,ACAN,B4GALT5,SDC3,BGN
0.0343	12	BP	glycosaminoglycan biosynthetic process	HS3ST1,ST3GAL1,HYAL1,CHSY1,GPC3,HS3ST3A1,ANGPT1,ST3GAL2,ACAN,B4GALT5,SDC3,BGN
3.4e-06	105	BP	regulation of multicellular organismal process	CD74,BCAR1,FSTL3,VASH1,PPP1R12B,MEF2C,ANGPT2,TGFB2,NFATC4,MYL9,SYNDIG1,TIMP1,IL27RA,EBI3,PIK3CG,PTN,SERPINE1,GLI3,LIMK1,PBLD,CCL2,THBS4,DPYSL3,STC2,HYAL1,EFEMP1,NRP2,CTGF,NR4A3,TNFRSF8,TSHZ3,POPDC2,TWIST1,GLIPR2,PRDX4,SNAI1,IRF1,C3,RRAS,CNN1,CHSY1,RAP1GAP2,POSTN,P2RX4,STAB2,THBS1,ATRAID,PRICKLE1,CD27,ACVRL1,ZFHX3,CYR61,CRABP2,CDKN2A,FEZ1,JPH2,LATS2,ADRA2A,HHEX,ANGPT1,GDF6,UBE2L6,FBXO32,RNF207,NLR…
3.21e-07	84	BP	tissue development	CRLF1,ELN,MYLK,MEF2C,MECOM,NOX4,TGFB2,ASB2,NFATC4,TIMP1,FGF9,COMP,PTN,HOXA13,GLI3,PBLD,FAM20A,COL12A1,CLIC5,STC2,HYAL1,LOXL3,EFEMP1,NRP2,CTGF,NR4A3,POPDC2,TWIST1,GLIPR2,SNAI1,PALLD,CHSY1,POSTN,MICAL2,GSC,LAMC1,CCM2,FOXF2,THBS1,ATRAID,PRICKLE1,ACVRL1,SECTM1,CYR61,CRABP2,COL8A1,GPC3,TAGLN,JPH2,LATS2,HHEX,RHOC,ACAN,RNF207,LY6E,NEXN,ATF3,ACTG2,HEYL,DACT1,SLC39A13,PRRX2,SHOX2,VAMP5,ROR2,AR,ZEB2,FOXL1,…
0.000624	21	BP	connective tissue development	MEF2C,TGFB2,TIMP1,FGF9,COMP,GLI3,HYAL1,EFEMP1,CTGF,SNAI1,CHSY1,THBS1,ACVRL1,CYR61,ACAN,SLC39A13,PRRX2,SHOX2,ROR2,ARID5A,FOXD1
1.02e-09	121	BP	anatomical structure morphogenesis	MAP3K14,PLEKHO1,ELN,MYLK,VASH1,SLC1A3,MEF2C,MECOM,NOX4,ANGPT2,TGFB2,PCSK5,NEFH,NFATC4,MYL9,MYL12A,FGF9,COMP,PIK3CG,PTN,HOXA13,SERPINE1,GLI3,LIMK1,PBLD,CCL2,FAM20A,COL12A1,CAP2,SOBP,CLIC5,THBS4,DPYSL3,HYAL1,LOXL3,EFEMP1,MFAP2,NRP2,CTGF,NR4A3,TWIST1,GLIPR2,MMP19,SNAI1,C3,RRAS,RHOJ,FGD3,PALLD,CDKN1C,GDF15,CHSY1,RAMP1,POSTN,MICAL2,GSC,LAMC1,STAB2,CCM2,FOXF2,THBS1,APH1B,PRICKLE1,ACVRL1,CDH11,CYR61,CRA…
0.0162	63	BP	cellular component morphogenesis	MAP3K14,PLEKHO1,SLC1A3,MEF2C,NOX4,TGFB2,NEFH,NFATC4,MYL9,MYL12A,FGF9,PTN,HOXA13,GLI3,LIMK1,PBLD,CCL2,CAP2,CLIC5,THBS4,DPYSL3,LOXL3,MFAP2,NRP2,NR4A3,TWIST1,GLIPR2,SNAI1,RRAS,RHOJ,FGD3,PALLD,POSTN,GSC,LAMC1,FOXF2,APH1B,CDH11,CRABP2,FEZ1,KIRREL3,CDC42EP2,LATS2,GFRA1,ANGPT1,RHOC,COL6A3,HEYL,DACT1,SHOX2,AR,ANTXR1,NLGN1,BASP1,TSKU,COL4A1,FLNA,DACT3,PSMB10,ITGA1,LYN,LIMS3,NEFL
0.00286	63	BP	cell morphogenesis	MAP3K14,PLEKHO1,SLC1A3,MEF2C,NOX4,TGFB2,NEFH,NFATC4,MYL9,MYL12A,FGF9,PTN,HOXA13,GLI3,LIMK1,PBLD,CCL2,CAP2,CLIC5,THBS4,DPYSL3,LOXL3,MFAP2,NRP2,NR4A3,TWIST1,GLIPR2,SNAI1,RRAS,RHOJ,FGD3,PALLD,POSTN,GSC,LAMC1,FOXF2,APH1B,CDH11,CRABP2,FEZ1,KIRREL3,CDC42EP2,LATS2,GFRA1,ANGPT1,RHOC,COL6A3,HEYL,DACT1,SHOX2,AR,ANTXR1,NLGN1,BASP1,TSKU,COL4A1,FLNA,DACT3,PSMB10,ITGA1,LYN,LIMS3,NEFL
0.00474	53	BP	anatomical structure formation involved in morphogenesis	PLEKHO1,VASH1,MEF2C,ANGPT2,TGFB2,NFATC4,FGF9,PIK3CG,PTN,SERPINE1,GLI3,CCL2,FAM20A,COL12A1,THBS4,HYAL1,MFAP2,NRP2,CTGF,NR4A3,TWIST1,MMP19,SNAI1,C3,RRAS,GDF15,RAMP1,GSC,STAB2,THBS1,PRICKLE1,ACVRL1,CYR61,ACKR3,COL8A1,LATS2,HHEX,ANGPT1,HEYL,FIGF,CX3CR1,ROR2,AR,ZEB2,SCG2,KLHL6,JUN,CXCR3,COL4A1,FLNA,GPX1,FOXD1,CCL5
0.00944	34	BP	tissue morphogenesis	MYLK,MEF2C,TGFB2,NFATC4,PTN,HOXA13,GLI3,NRP2,NR4A3,TWIST1,SNAI1,MICAL2,CCM2,FOXF2,PRICKLE1,ACVRL1,CYR61,GPC3,HHEX,RHOC,RNF207,LY6E,ACTG2,HEYL,DACT1,SHOX2,ROR2,AR,ZEB2,FOXL1,GCNT1,COL4A1,TNF,FOXD1
0.000293	51	BP	negative regulation of multicellular organismal process	CD74,FSTL3,VASH1,MEF2C,ANGPT2,TGFB2,NFATC4,TIMP1,PIK3CG,PTN,SERPINE1,GLI3,PBLD,CCL2,THBS4,DPYSL3,STC2,EFEMP1,TWIST1,PRDX4,SNAI1,IRF1,CHSY1,RAP1GAP2,P2RX4,THBS1,PRICKLE1,ACVRL1,CDKN2A,ADRA2A,HHEX,ANGPT1,UBE2L6,RNF207,NLRP3,TNFRSF11B,CX3CR1,LGALS9,NLGN1,APLN,CMKLR1,PDE4B,SIGIRR,CXCR3,ISG15,DACT3,ELANE,TNF,TWIST2,LYN,GDF10
0.00592	35	BP	cytokine production	CD74,TGFB2,PCSK5,NFATC4,IL27RA,EBI3,PIK3CG,SERPINE1,CCL2,NR4A3,TNFRSF8,TWIST1,IRF1,C3,POSTN,THBS1,ADRA2A,ANGPT1,ADAMTS3,UBE2L6,NLRP3,FIGF,LGALS9,SAA1,CMKLR1,PDE4B,SIGIRR,CXCR3,TLR5,ISG15,ELANE,TNF,TWIST2,LYN,CCL4
0.0341	31	BP	regulation of cytokine production	CD74,TGFB2,NFATC4,IL27RA,EBI3,SERPINE1,CCL2,NR4A3,TNFRSF8,TWIST1,IRF1,C3,POSTN,THBS1,ADRA2A,ANGPT1,UBE2L6,NLRP3,FIGF,LGALS9,SAA1,CMKLR1,PDE4B,SIGIRR,TLR5,ISG15,ELANE,TNF,TWIST2,LYN,CCL4
4.8e-05	89	BP	regulation of developmental process	CD74,PLEKHO1,FSTL3,VASH1,MEF2C,MECOM,ANGPT2,TGFB2,NFATC4,SYNDIG1,MYL12A,TIMP1,FGF9,IL27RA,PTN,SERPINE1,GLI3,LIMK1,PBLD,CCL2,THBS4,DPYSL3,STC2,HYAL1,EFEMP1,CTGF,NEK6,TWIST1,GLIPR2,SNAI1,IRF1,C3,RRAS,RHOJ,FGD3,GDF15,RAP1GAP2,POSTN,THBS1,ATRAID,PRICKLE1,CD27,ACVRL1,ZFHX3,CYR61,CRABP2,CDKN2A,FEZ1,JPH2,CDC42EP2,LATS2,HHEX,GDF6,RNF207,PPAPDC3,NLRP3,HEYL,TNFRSF11B,DACT1,CX3CR1,SHOX2,LGALS9,ROR2,AR,ZEB2,…
0.00833	44	BP	regulation of anatomical structure morphogenesis	PLEKHO1,VASH1,MEF2C,ANGPT2,TGFB2,NFATC4,MYL12A,PTN,SERPINE1,LIMK1,PBLD,CCL2,THBS4,HYAL1,TWIST1,GLIPR2,SNAI1,C3,RRAS,RHOJ,FGD3,GDF15,POSTN,THBS1,ACVRL1,CRABP2,CDC42EP2,HHEX,RNF207,TNFRSF11B,DACT1,CX3CR1,SHOX2,ROR2,AR,NLGN1,BASP1,CXCR3,FLNA,DACT3,TNF,LIMS3,CCL5,NEFL
0.000715	55	BP	positive regulation of developmental process	CD74,MEF2C,MECOM,ANGPT2,TGFB2,SYNDIG1,PTN,SERPINE1,GLI3,LIMK1,DPYSL3,HYAL1,CTGF,TWIST1,GLIPR2,SNAI1,C3,RRAS,GDF15,THBS1,ATRAID,CD27,ACVRL1,ZFHX3,CYR61,CRABP2,CDKN2A,FEZ1,GDF6,NLRP3,HEYL,DACT1,CX3CR1,SHOX2,LGALS9,AR,ZEB2,NLGN1,NLGN2,CMKLR1,LRRN1,BASP1,JUN,PCP4,CXCR3,ISG15,PDLIM7,FLNA,TNF,FOXD1,LYN,LIMS3,S1PR2,CCL5,NEFL
0.000387	70	BP	regulation of multicellular organismal development	CD74,FSTL3,VASH1,MEF2C,ANGPT2,TGFB2,NFATC4,SYNDIG1,TIMP1,IL27RA,PTN,SERPINE1,GLI3,LIMK1,PBLD,CCL2,THBS4,DPYSL3,HYAL1,EFEMP1,CTGF,TWIST1,GLIPR2,SNAI1,IRF1,C3,RRAS,RAP1GAP2,THBS1,ATRAID,PRICKLE1,CD27,ACVRL1,ZFHX3,CYR61,CRABP2,CDKN2A,FEZ1,JPH2,HHEX,GDF6,RNF207,NLRP3,HEYL,TNFRSF11B,DACT1,CX3CR1,SHOX2,LGALS9,ROR2,AR,ZEB2,NLGN1,NLGN2,LRRN1,BASP1,JUN,PCP4,CXCR3,ISG15,COL14A1,DACT3,TNF,GPX1,TWIST2,FOXD1,…
4.99e-05	67	BP	positive regulation of multicellular organismal process	CD74,BCAR1,MEF2C,ANGPT2,TGFB2,NFATC4,SYNDIG1,IL27RA,EBI3,PTN,SERPINE1,GLI3,LIMK1,CCL2,DPYSL3,HYAL1,NRP2,CTGF,NR4A3,TNFRSF8,TWIST1,GLIPR2,SNAI1,IRF1,C3,RRAS,POSTN,THBS1,ATRAID,CD27,ACVRL1,CYR61,CRABP2,FEZ1,ADRA2A,ANGPT1,GDF6,RNF207,NLRP3,HEYL,FIGF,CX3CR1,SHOX2,LGALS9,AR,ZEB2,NLGN1,NLGN2,PRKCE,APLN,SAA1,LRRN1,BASP1,JUN,PCP4,PDE4B,CXCR3,TLR5,ISG15,PDLIM7,ELANE,TNF,FOXD1,LYN,CCL5,CCL4,NEFL
0.0264	46	BP	embryo development	MEF2C,MECOM,TGFB2,PCSK5,FGF9,HOXA13,GLI3,COL12A1,SOBP,CLIC5,HYAL1,EFEMP1,MFAP2,NRP2,NR4A3,TWIST1,SNAI1,CDKN1C,MICAL2,GSC,CCM2,FOXF2,PRICKLE1,ACVRL1,CYR61,CRABP2,COL8A1,GPC3,LATS2,HHEX,ZIC1,ANGPT1,RNF207,LY6E,DACT1,FBN1,PRRX2,SHOX2,ROR2,AR,ZEB2,BASP1,GREM2,FOXL2,TNF,TWIST2
4.55e-07	125	BP	animal organ development	CRLF1,CD74,POU2F2,ELN,CNN2,MYLK,FSTL3,MEF2C,MECOM,NOX4,ANGPT2,TGFB2,PCSK5,NEFH,ASB2,NFATC4,TIMP1,FGF9,COMP,PTN,DFNA5,HOXA13,SERPINE1,GLI3,PBLD,CCL2,FAM20A,SOBP,CLIC5,STC2,FGF12,HYAL1,LOXL3,EFEMP1,MFAP2,NRP2,CTGF,NR4A3,POPDC2,TWIST1,GLIPR2,BICC1,PRDX4,MMP19,BATF3,SNAI1,IRF1,RRAS,RHOJ,PALLD,CDKN1C,CHSY1,MICAL2,GSC,ADAM19,TNS3,CCM2,FOXF2,THBS1,ATRAID,PRICKLE1,CD27,ACVRL1,ZFHX3,CYR61,COL8A1,GPC3,CDKN…
1.74e-05	52	BP	organ morphogenesis	ELN,MYLK,MEF2C,TGFB2,FGF9,COMP,PTN,HOXA13,GLI3,CCL2,FAM20A,SOBP,CLIC5,HYAL1,EFEMP1,MFAP2,NRP2,CTGF,NR4A3,TWIST1,SNAI1,CHSY1,MICAL2,GSC,FOXF2,THBS1,CYR61,COL8A1,GPC3,HHEX,ZIC1,ACAN,RNF207,LY6E,ACTG2,HEYL,TNFRSF11B,DACT1,FBN1,PRRX2,SHOX2,ROR2,AR,FOXL1,BASP1,JUN,TSKU,FOXL2,GCNT1,TNF,TWIST2,FOXD1
0.0482	18	BP	mesenchyme development	MEF2C,TGFB2,FGF9,PBLD,LOXL3,NRP2,TWIST1,GLIPR2,SNAI1,GSC,FOXF2,THBS1,ACTG2,HEYL,ZEB2,BASP1,FLNA,DACT3
0.00451	28	BP	embryonic organ development	MEF2C,TGFB2,PCSK5,FGF9,GLI3,SOBP,CLIC5,HYAL1,EFEMP1,MFAP2,NR4A3,TWIST1,SNAI1,CDKN1C,MICAL2,GSC,FOXF2,CYR61,HHEX,ZIC1,RNF207,FBN1,PRRX2,SHOX2,ROR2,FOXL2,TNF,TWIST2
0.0446	7	BP	embryonic digestive tract development	TGFB2,PCSK5,FGF9,GLI3,FOXF2,SHOX2,TNF
5.58e-05	34	BP	skeletal system development	MEF2C,TGFB2,PCSK5,TIMP1,FGF9,COMP,HOXA13,GLI3,COL12A1,HYAL1,EFEMP1,CTGF,TWIST1,SNAI1,CDKN1C,CHSY1,POSTN,GSC,ACP2,THBS1,ACVRL1,CDH11,IGFBP4,CYR61,ACAN,TNFRSF11B,FBN1,PRRX2,SHOX2,ROR2,CMKLR1,ARID5A,TWIST2,GDF10
0.000197	19	BP	cartilage development	MEF2C,TGFB2,TIMP1,FGF9,COMP,GLI3,HYAL1,EFEMP1,CTGF,SNAI1,CHSY1,THBS1,ACVRL1,CYR61,ACAN,PRRX2,SHOX2,ROR2,ARID5A
0.00113	86	BP	cell development	MAP3K14,POU2F2,SLC1A3,MEF2C,ANGPT2,TGFB2,NEFH,NFATC4,MYL9,MYL12A,FGF9,PTN,HOXA13,GLI3,LIMK1,PBLD,CAP2,CLIC5,THBS4,DPYSL3,LOXL3,EFEMP1,MFAP2,NRP2,NR4A3,POPDC2,TWIST1,GLIPR2,SNAI1,RRAS,FLNC,CALU,PALLD,CDKN1C,GDF15,CHSY1,RAP1GAP2,POSTN,GSC,LAMC1,CCM2,FOXF2,APH1B,ZFHX3,CDH11,CYR61,CRABP2,FEZ1,KIRREL3,LATS2,GFRA1,ANGPT1,RHOC,GDF6,ACAN,MXRA8,NEXN,COL6A3,HEYL,DACT1,CX3CR1,SHOX2,AR,ZEB2,ANTXR1,NLGN1,BASP…
0.000191	53	BP	cell morphogenesis involved in differentiation	SLC1A3,MEF2C,TGFB2,NEFH,NFATC4,MYL9,MYL12A,FGF9,HOXA13,GLI3,LIMK1,PBLD,CAP2,CLIC5,DPYSL3,LOXL3,MFAP2,NRP2,NR4A3,TWIST1,GLIPR2,SNAI1,RRAS,PALLD,POSTN,GSC,LAMC1,FOXF2,APH1B,CDH11,CRABP2,FEZ1,LATS2,GFRA1,ANGPT1,RHOC,COL6A3,HEYL,DACT1,SHOX2,AR,ANTXR1,NLGN1,BASP1,TSKU,COL4A1,FLNA,DACT3,PSMB10,ITGA1,LYN,LIMS3,NEFL
3.01e-14	70	BP	circulatory system development	ELN,MYLK,VASH1,MEF2C,MECOM,NOX4,ANGPT2,TGFB2,PCSK5,NFATC4,FGF9,PIK3CG,PTN,HOXA13,SERPINE1,GLI3,CCL2,THBS4,FGF12,HYAL1,NRP2,CTGF,POPDC2,TWIST1,BICC1,MMP19,SNAI1,C3,RRAS,RHOJ,LOXL1,TMEM204,RAMP1,MICAL2,ADAM19,STAB2,CCM2,THBS1,PRICKLE1,ACVRL1,CYR61,ACKR3,COL8A1,GPC3,JPH2,HHEX,ANGPT1,PDLIM3,ACAN,RNF207,LY6E,NEXN,HEYL,FIGF,FBN1,KIF7,PRRX2,CX3CR1,SHOX2,SCG2,FOXL1,BASP1,JUN,GJC1,CXCR3,COL4A1,COL14A1,MB,…
0.000162	37	BP	embryonic morphogenesis	MEF2C,MECOM,FGF9,HOXA13,GLI3,COL12A1,SOBP,CLIC5,HYAL1,EFEMP1,MFAP2,NR4A3,TWIST1,SNAI1,CDKN1C,MICAL2,GSC,FOXF2,PRICKLE1,CYR61,CRABP2,COL8A1,GPC3,LATS2,HHEX,ZIC1,RNF207,DACT1,FBN1,PRRX2,SHOX2,ROR2,AR,ZEB2,GREM2,FOXL2,TWIST2
0.0214	21	BP	embryonic organ morphogenesis	MEF2C,FGF9,GLI3,SOBP,CLIC5,HYAL1,EFEMP1,MFAP2,NR4A3,TWIST1,MICAL2,GSC,FOXF2,ZIC1,RNF207,FBN1,PRRX2,SHOX2,ROR2,FOXL2,TWIST2
3.01e-14	70	BP	cardiovascular system development	ELN,MYLK,VASH1,MEF2C,MECOM,NOX4,ANGPT2,TGFB2,PCSK5,NFATC4,FGF9,PIK3CG,PTN,HOXA13,SERPINE1,GLI3,CCL2,THBS4,FGF12,HYAL1,NRP2,CTGF,POPDC2,TWIST1,BICC1,MMP19,SNAI1,C3,RRAS,RHOJ,LOXL1,TMEM204,RAMP1,MICAL2,ADAM19,STAB2,CCM2,THBS1,PRICKLE1,ACVRL1,CYR61,ACKR3,COL8A1,GPC3,JPH2,HHEX,ANGPT1,PDLIM3,ACAN,RNF207,LY6E,NEXN,HEYL,FIGF,FBN1,KIF7,PRRX2,CX3CR1,SHOX2,SCG2,FOXL1,BASP1,JUN,GJC1,CXCR3,COL4A1,COL14A1,MB,…
1.28e-10	49	BP	vasculature development	ELN,MYLK,VASH1,MEF2C,ANGPT2,TGFB2,PCSK5,NFATC4,FGF9,PIK3CG,PTN,HOXA13,SERPINE1,GLI3,CCL2,THBS4,HYAL1,NRP2,CTGF,TWIST1,MMP19,C3,RRAS,RHOJ,LOXL1,TMEM204,RAMP1,STAB2,CCM2,THBS1,PRICKLE1,ACVRL1,CYR61,ACKR3,COL8A1,GPC3,HHEX,ANGPT1,FIGF,KIF7,PRRX2,CX3CR1,SCG2,JUN,GJC1,CXCR3,COL4A1,GPX1,CCL5
4.96e-07	39	BP	heart development	MEF2C,MECOM,NOX4,TGFB2,PCSK5,NFATC4,PTN,HOXA13,GLI3,FGF12,NRP2,POPDC2,TWIST1,BICC1,SNAI1,MICAL2,ADAM19,CCM2,THBS1,PRICKLE1,CYR61,GPC3,JPH2,HHEX,PDLIM3,ACAN,RNF207,LY6E,NEXN,HEYL,FBN1,KIF7,SHOX2,FOXL1,BASP1,JUN,GJC1,COL14A1,MB
5.23e-10	47	BP	blood vessel development	ELN,MYLK,VASH1,MEF2C,ANGPT2,TGFB2,PCSK5,NFATC4,FGF9,PIK3CG,PTN,HOXA13,SERPINE1,GLI3,CCL2,THBS4,HYAL1,NRP2,CTGF,TWIST1,MMP19,C3,RRAS,LOXL1,RAMP1,STAB2,CCM2,THBS1,PRICKLE1,ACVRL1,CYR61,ACKR3,COL8A1,GPC3,HHEX,ANGPT1,FIGF,KIF7,PRRX2,CX3CR1,SCG2,JUN,GJC1,CXCR3,COL4A1,GPX1,CCL5
1.08e-07	39	BP	blood vessel morphogenesis	MYLK,VASH1,ANGPT2,TGFB2,NFATC4,FGF9,PIK3CG,PTN,HOXA13,SERPINE1,CCL2,THBS4,HYAL1,NRP2,CTGF,TWIST1,MMP19,C3,RRAS,RAMP1,STAB2,CCM2,THBS1,ACVRL1,CYR61,ACKR3,COL8A1,HHEX,ANGPT1,FIGF,PRRX2,CX3CR1,SCG2,JUN,GJC1,CXCR3,COL4A1,GPX1,CCL5
0.0327	10	BP	negative regulation of blood vessel morphogenesis	VASH1,ANGPT2,PTN,SERPINE1,CCL2,THBS4,THBS1,HHEX,CX3CR1,CXCR3
8.23e-07	34	BP	angiogenesis	VASH1,ANGPT2,TGFB2,NFATC4,FGF9,PIK3CG,PTN,SERPINE1,CCL2,THBS4,HYAL1,NRP2,CTGF,TWIST1,MMP19,C3,RRAS,RAMP1,STAB2,THBS1,ACVRL1,CYR61,ACKR3,COL8A1,HHEX,ANGPT1,FIGF,CX3CR1,SCG2,JUN,CXCR3,COL4A1,GPX1,CCL5
0.0229	10	BP	negative regulation of angiogenesis	VASH1,ANGPT2,PTN,SERPINE1,CCL2,THBS4,THBS1,HHEX,CX3CR1,CXCR3
0.00516	42	BP	positive regulation of cell differentiation	CD74,MEF2C,MECOM,TGFB2,PTN,GLI3,LIMK1,DPYSL3,CTGF,TWIST1,GLIPR2,SNAI1,GDF15,ATRAID,CD27,ACVRL1,ZFHX3,CYR61,CRABP2,FEZ1,GDF6,NLRP3,HEYL,DACT1,CX3CR1,SHOX2,LGALS9,AR,ZEB2,NLGN1,CMKLR1,JUN,PCP4,ISG15,PDLIM7,FLNA,TNF,LYN,LIMS3,S1PR2,CCL5,NEFL
0.0211	34	BP	inflammatory response	MECOM,NOX4,NFATC4,WFDC1,PIK3CG,SERPINE1,CCL2,HYAL1,TNFRSF8,C3,SAA2,THBS1,CD27,IGFBP4,ADRA2A,ZYX,CCR5,NLRP3,TNFRSF11B,C2,CX3CR1,LGALS9,TPST1,SCG2,SAA1,SIGIRR,CXCR3,TLR5,ELANE,TNF,GPX1,LYN,CCL5,CCL4
0.00245	71	BP	response to endogenous stimulus	ELN,BCAR1,FSTL3,MEF2C,NOX4,TGFB2,NEFH,TIMP1,FGF9,WFDC1,PIK3CG,PTN,HOXA13,SERPINE1,GLI3,PBLD,CCL2,STC2,FGF12,HYAL1,PDE1A,IGFBP2,CTGF,NR4A3,PTGFR,RAMP3,MMP19,C3,CDKN1C,GDF15,POSTN,P2RX4,CIB2,THBS1,ACVRL1,ZFHX3,CYR61,GPC3,RPS3,LATS2,ADRA2A,ANGPT1,GDF6,FBXO32,STEAP2,ZYX,HEYL,TNFRSF11B,FBN1,CX3CR1,ROR2,AR,HTRA3,PRKCE,P2RY6,NR2F1,JUN,GREM2,PDE4B,PRR5,GCNT1,COL4A1,MB,PSMB10,TNF,FOXD1,LYN,LIMS3,GDF10,CCL…
0.000421	60	BP	cellular response to endogenous stimulus	ELN,BCAR1,FSTL3,MEF2C,NOX4,TGFB2,NEFH,FGF9,PIK3CG,PTN,HOXA13,SERPINE1,PBLD,CCL2,FGF12,HYAL1,PDE1A,IGFBP2,CTGF,NR4A3,PTGFR,RAMP3,CDKN1C,GDF15,POSTN,P2RX4,CIB2,THBS1,ACVRL1,CYR61,GPC3,RPS3,LATS2,ADRA2A,ANGPT1,GDF6,FBXO32,ZYX,HEYL,FBN1,CX3CR1,ROR2,AR,HTRA3,PRKCE,P2RY6,NR2F1,JUN,GREM2,PDE4B,PRR5,COL4A1,PSMB10,TNF,FOXD1,LYN,LIMS3,GDF10,CCL5,NEFL
1.36e-05	81	BP	locomotion	CD74,PLEKHO1,BCAR1,CNN2,MYLK,VASH1,TNS1,MEF2C,NOX4,ANGPT2,TGFB2,MYL9,MYL12A,TIMP1,FGF9,PIK3CG,PTN,SERPINE1,GLI3,LIMK1,PBLD,CCL2,CAP2,THBS4,DPYSL3,HYAL1,EFEMP1,NRP2,CTGF,NR4A3,TWIST1,GLIPR2,SNAI1,RRAS,POSTN,RRAS2,SAA2,LAMC1,TNS3,TUBB2B,THBS1,APH1B,ACVRL1,CYR61,ACKR3,DOK2,FEZ1,KIRREL3,ADRA2A,GFRA1,ANGPT1,RHOC,CCR5,SDC3,NEXN,COL6A3,FIGF,CX3CR1,LGALS9,ROR2,ZEB2,PRKCE,P2RY6,SCG2,SAA1,CMKLR1,NR2F1,JUN,…
1.55e-05	45	BP	regulation of locomotion	CD74,BCAR1,CNN2,MYLK,VASH1,NOX4,ANGPT2,TGFB2,TIMP1,PTN,SERPINE1,PBLD,CCL2,THBS4,DPYSL3,HYAL1,EFEMP1,NRP2,TWIST1,GLIPR2,SNAI1,RRAS,POSTN,RRAS2,THBS1,ACVRL1,CYR61,ADRA2A,ANGPT1,NEXN,FIGF,CX3CR1,LGALS9,ROR2,PRKCE,P2RY6,SCG2,CMKLR1,JUN,CXCR3,ELANE,TNF,LYN,CCL5,CCL4
7.08e-06	32	BP	positive regulation of locomotion	CD74,BCAR1,MYLK,NOX4,TGFB2,SERPINE1,CCL2,THBS4,HYAL1,NRP2,TWIST1,GLIPR2,SNAI1,POSTN,RRAS2,THBS1,CYR61,ADRA2A,ANGPT1,FIGF,LGALS9,ROR2,PRKCE,P2RY6,SCG2,CMKLR1,JUN,CXCR3,TNF,LYN,CCL5,CCL4
0.0183	94	BP	immune system process	MAP3K14,NUB1,CD74,POU2F2,BCAR1,CNN2,MYLK,IFI35,FSTL3,APBB1IP,SLC1A3,MEF2C,MECOM,ANGPT2,TGFB2,APOL1,ASB2,FGF9,CD37,IL27RA,EBI3,PIK3CG,SERPINE1,GLI3,LIMK1,SEC61B,ICAM2,CCL2,THBS4,PDE1A,IGFBP2,MFAP2,GBP3,NR4A3,TNFRSF8,BATF3,IRF1,C3,HCST,RRAS,CDKN1C,PXDN,THBS1,PRICKLE1,CD27,SECTM1,ACKR3,GZMA,GPC3,DOK2,CDKN2A,KIRREL3,HHEX,ANGPT1,UBE2L6,COLEC12,CD1A,CCR5,NLRP3,TNFRSF11B,FIGF,C2,CX3CR1,RHOH,LGALS9,GPR18…
1.01e-06	67	BP	localization of cell	CD74,PLEKHO1,BCAR1,CNN2,MYLK,VASH1,TNS1,MEF2C,NOX4,ANGPT2,TGFB2,TIMP1,PIK3CG,PTN,SERPINE1,GLI3,PBLD,CCL2,THBS4,DPYSL3,HYAL1,EFEMP1,NRP2,CTGF,TWIST1,GLIPR2,SNAI1,RRAS,POSTN,RRAS2,SAA2,LAMC1,TNS3,TUBB2B,THBS1,ACVRL1,CYR61,DOK2,KIRREL3,ADRA2A,ANGPT1,RHOC,CCR5,SDC3,NEXN,FIGF,CX3CR1,LGALS9,ROR2,ZEB2,PRKCE,P2RY6,SCG2,SAA1,CMKLR1,NR2F1,JUN,PDE4B,CXCR3,GCNT1,ELANE,ITGA1,TNF,GPX1,LYN,CCL5,CCL4
0.00166	95	BP	response to external stimulus	MAP3K14,CD74,ELN,BCAR1,CNN2,MYLK,SLC1A3,MEF2C,MECOM,ANGPT2,TGFB2,ASB2,MYL9,MYL12A,FGF9,WFDC1,CD37,IL27RA,PIK3CG,PTN,SERPINE1,GLI3,LIMK1,CCL2,NRXN2,IL10RA,CAP2,CLIC5,THBS4,DPYSL3,STC2,GNAI2,HYAL1,IGFBP2,GBP3,NRP2,TTR,NR4A3,TNFRSF8,PTGFR,BATF3,IRF1,C3,RRAS,LOXL1,CHSY1,POSTN,SAA2,LAMC1,STAB2,THBS1,APH1B,CD27,CYR61,ACKR3,GPC3,FEZ1,GFRA1,ANGPT1,RHOC,ZYX,PTGIR,CCR5,SDC3,NLRP3,ATF3,COL6A3,TNFRSF11B,FIGF…
0.000252	46	BP	taxis	CD74,BCAR1,ANGPT2,TGFB2,MYL9,MYL12A,FGF9,PIK3CG,SERPINE1,GLI3,LIMK1,CCL2,CAP2,THBS4,DPYSL3,NRP2,NR4A3,RRAS,SAA2,LAMC1,THBS1,APH1B,CYR61,ACKR3,FEZ1,GFRA1,ANGPT1,RHOC,CCR5,COL6A3,FIGF,CX3CR1,LGALS9,SCG2,SAA1,CMKLR1,PDE4B,CXCR3,COL4A1,ELANE,PSMB10,ITGA1,LYN,CCL5,CCL4,NEFL
0.000252	46	BP	chemotaxis	CD74,BCAR1,ANGPT2,TGFB2,MYL9,MYL12A,FGF9,PIK3CG,SERPINE1,GLI3,LIMK1,CCL2,CAP2,THBS4,DPYSL3,NRP2,NR4A3,RRAS,SAA2,LAMC1,THBS1,APH1B,CYR61,ACKR3,FEZ1,GFRA1,ANGPT1,RHOC,CCR5,COL6A3,FIGF,CX3CR1,LGALS9,SCG2,SAA1,CMKLR1,PDE4B,CXCR3,COL4A1,ELANE,PSMB10,ITGA1,LYN,CCL5,CCL4,NEFL
3.79e-08	118	BP	cellular response to chemical stimulus	MAP3K14,ALDH3B1,CD74,ELN,BCAR1,IFI35,FSTL3,MEF2C,NOX4,PLEKHG2,ANGPT2,TGFB2,PCSK5,NEFH,NFATC4,FGF9,IL27RA,EBI3,CLIP3,PIK3CG,PTN,HOXA13,SERPINE1,SEC61B,PBLD,CCL2,IL10RA,THBS4,DPYSL3,STC2,FGF12,HYAL1,PDE1A,IGFBP2,NRP2,CTGF,NR4A3,TNFRSF8,PTGFR,RAMP3,TWIST1,IRF1,FGD3,CDKN1C,PXDN,GDF15,TMEM204,POSTN,SAA2,P2RX4,CIB2,ALDH1B1,THBS1,APH1B,CD27,ACVRL1,FBLN5,SLC2A5,CYR61,ACKR3,GPC3,RPS3,FEZ1,LATS2,ADRA2A,MAT…
2.66e-07	120	BP	response to organic substance	MAP3K14,NUB1,CD74,ELN,BCAR1,IFI35,FSTL3,MEF2C,NOX4,PLEKHG2,ANGPT2,TGFB2,PCSK5,NEFH,TIMP1,FGF9,WFDC1,IL27RA,EBI3,CLIP3,PIK3CG,PTN,HOXA13,SERPINE1,GLI3,SEC61B,PBLD,CCL2,IL10RA,THBS4,DPYSL3,STC2,FGF12,HYAL1,PDE1A,IGFBP2,NRP2,CTGF,NR4A3,TNFRSF8,PTGFR,RAMP3,TWIST1,MMP19,IRF1,C3,FGD3,CALU,LOXL1,CDKN1C,PXDN,GDF15,TMEM204,POSTN,ACP2,P2RX4,CIB2,DNAJB5,THBS1,APH1B,CD27,ACVRL1,ZFHX3,SLC2A5,CYR61,ACKR3,GPC3,…
0.0111	42	BP	response to lipid	ELN,MEF2C,TGFB2,NEFH,WFDC1,PTN,SERPINE1,GLI3,CCL2,IL10RA,STC2,IGFBP2,CTGF,NR4A3,TNFRSF8,PTGFR,RAMP3,C3,LOXL1,POSTN,THBS1,CD27,FBXO32,PTGIR,CCR5,NLRP3,TNFRSF11B,CX3CR1,LGALS9,AR,PRKCE,P2RY6,NR2F1,JUN,PDE4B,SIGIRR,TLR5,ELANE,TNF,LYN,CCL5,NEFL
4.71e-07	55	BP	response to growth factor	ELN,BCAR1,FSTL3,MEF2C,NOX4,PLEKHG2,ANGPT2,TGFB2,PCSK5,FGF9,PTN,HOXA13,SERPINE1,PBLD,CCL2,FGF12,HYAL1,PDE1A,NRP2,CTGF,TWIST1,FGD3,CDKN1C,GDF15,TMEM204,POSTN,THBS1,APH1B,ACVRL1,ZFHX3,CYR61,GPC3,RPS3,FEZ1,HHEX,ANGPT1,ADAMTS3,GDF6,ZYX,HEYL,FIGF,FBN1,CX3CR1,ROR2,HTRA3,PRKCE,JUN,GREM2,PRR5,PSMB10,FOXD1,LIMS3,GDF10,CCL5,NEFL
0.000819	21	BP	response to transforming growth factor beta	ELN,MEF2C,NOX4,TGFB2,SERPINE1,PBLD,CCL2,CDKN1C,GDF15,POSTN,THBS1,ACVRL1,ZFHX3,ZYX,FBN1,CX3CR1,HTRA3,JUN,LIMS3,GDF10,CCL5
4.1e-08	103	BP	cellular response to organic substance	MAP3K14,CD74,ELN,BCAR1,IFI35,FSTL3,MEF2C,NOX4,PLEKHG2,ANGPT2,TGFB2,PCSK5,NEFH,FGF9,IL27RA,EBI3,CLIP3,PIK3CG,PTN,HOXA13,SERPINE1,SEC61B,PBLD,CCL2,IL10RA,DPYSL3,STC2,FGF12,HYAL1,PDE1A,IGFBP2,NRP2,CTGF,NR4A3,TNFRSF8,PTGFR,RAMP3,TWIST1,IRF1,FGD3,CDKN1C,PXDN,GDF15,TMEM204,POSTN,P2RX4,CIB2,THBS1,APH1B,CD27,ACVRL1,SLC2A5,CYR61,ACKR3,GPC3,RPS3,FEZ1,LATS2,ADRA2A,HHEX,ANGPT1,ADAMTS3,GDF6,UBE2L6,FBXO32,COLE…
5.21e-07	54	BP	cellular response to growth factor stimulus	ELN,BCAR1,FSTL3,MEF2C,NOX4,PLEKHG2,ANGPT2,TGFB2,PCSK5,FGF9,PTN,HOXA13,SERPINE1,PBLD,CCL2,FGF12,HYAL1,PDE1A,NRP2,CTGF,TWIST1,FGD3,CDKN1C,GDF15,TMEM204,POSTN,THBS1,APH1B,ACVRL1,CYR61,GPC3,RPS3,FEZ1,HHEX,ANGPT1,ADAMTS3,GDF6,ZYX,HEYL,FIGF,FBN1,CX3CR1,ROR2,HTRA3,PRKCE,JUN,GREM2,PRR5,PSMB10,FOXD1,LIMS3,GDF10,CCL5,NEFL
0.00283	20	BP	cellular response to transforming growth factor beta stimulus	ELN,MEF2C,NOX4,TGFB2,SERPINE1,PBLD,CCL2,CDKN1C,GDF15,POSTN,THBS1,ACVRL1,ZYX,FBN1,CX3CR1,HTRA3,JUN,LIMS3,GDF10,CCL5
0.0122	23	BP	response to molecule of bacterial origin	MEF2C,SERPINE1,CCL2,IL10RA,TNFRSF8,PTGFR,LOXL1,CD27,PTGIR,CCR5,NLRP3,TNFRSF11B,CX3CR1,LGALS9,PRKCE,JUN,PDE4B,SIGIRR,TLR5,ELANE,TNF,LYN,CCL5
0.00635	23	BP	response to lipopolysaccharide	MEF2C,SERPINE1,CCL2,IL10RA,TNFRSF8,PTGFR,LOXL1,CD27,PTGIR,CCR5,NLRP3,TNFRSF11B,CX3CR1,LGALS9,PRKCE,JUN,PDE4B,SIGIRR,TLR5,ELANE,TNF,LYN,CCL5
2.33e-06	87	BP	movement of cell or subcellular component	CD74,PLEKHO1,BCAR1,CNN2,MYLK,VASH1,TNS1,MEF2C,NOX4,ANGPT2,TGFB2,NEFH,MYL9,MYL12A,TIMP1,FGF9,PIK3CG,PTN,SERPINE1,GLI3,LIMK1,PBLD,CCL2,CAP2,THBS4,DPYSL3,FGF12,HYAL1,EFEMP1,NRP2,CTGF,NR4A3,TWIST1,GLIPR2,SNAI1,RRAS,POSTN,RRAS2,SAA2,LAMC1,TNS3,TUBB2B,THBS1,APH1B,ACVRL1,CYR61,DOK2,FEZ1,KIRREL3,ADRA2A,GFRA1,ANGPT1,RHOC,RNF207,CCR5,SDC3,NEXN,COL6A3,FIGF,KIF7,TPM4,CX3CR1,LGALS9,ROR2,ZEB2,PRKCE,P2RY6,SCG2,…
1.01e-06	67	BP	cell motility	CD74,PLEKHO1,BCAR1,CNN2,MYLK,VASH1,TNS1,MEF2C,NOX4,ANGPT2,TGFB2,TIMP1,PIK3CG,PTN,SERPINE1,GLI3,PBLD,CCL2,THBS4,DPYSL3,HYAL1,EFEMP1,NRP2,CTGF,TWIST1,GLIPR2,SNAI1,RRAS,POSTN,RRAS2,SAA2,LAMC1,TNS3,TUBB2B,THBS1,ACVRL1,CYR61,DOK2,KIRREL3,ADRA2A,ANGPT1,RHOC,CCR5,SDC3,NEXN,FIGF,CX3CR1,LGALS9,ROR2,ZEB2,PRKCE,P2RY6,SCG2,SAA1,CMKLR1,NR2F1,JUN,PDE4B,CXCR3,GCNT1,ELANE,ITGA1,TNF,GPX1,LYN,CCL5,CCL4
2.4e-08	67	BP	cell migration	CD74,PLEKHO1,BCAR1,CNN2,MYLK,VASH1,TNS1,MEF2C,NOX4,ANGPT2,TGFB2,TIMP1,PIK3CG,PTN,SERPINE1,GLI3,PBLD,CCL2,THBS4,DPYSL3,HYAL1,EFEMP1,NRP2,CTGF,TWIST1,GLIPR2,SNAI1,RRAS,POSTN,RRAS2,SAA2,LAMC1,TNS3,TUBB2B,THBS1,ACVRL1,CYR61,DOK2,KIRREL3,ADRA2A,ANGPT1,RHOC,CCR5,SDC3,NEXN,FIGF,CX3CR1,LGALS9,ROR2,ZEB2,PRKCE,P2RY6,SCG2,SAA1,CMKLR1,NR2F1,JUN,PDE4B,CXCR3,GCNT1,ELANE,ITGA1,TNF,GPX1,LYN,CCL5,CCL4
0.000757	26	BP	leukocyte migration	CD74,ANGPT2,TGFB2,PIK3CG,SERPINE1,CCL2,THBS4,THBS1,DOK2,ANGPT1,CCR5,FIGF,CX3CR1,LGALS9,SCG2,SAA1,CMKLR1,PDE4B,CXCR3,GCNT1,ELANE,ITGA1,TNF,LYN,CCL5,CCL4
0.000441	17	BP	myeloid leukocyte migration	CD74,TGFB2,PIK3CG,SERPINE1,CCL2,THBS4,THBS1,FIGF,CX3CR1,SCG2,SAA1,CMKLR1,PDE4B,ITGA1,LYN,CCL5,CCL4
0.0054	13	BP	granulocyte migration	CD74,TGFB2,PIK3CG,CCL2,THBS4,THBS1,SCG2,SAA1,CMKLR1,PDE4B,ITGA1,CCL5,CCL4
7.09e-05	22	BP	cell chemotaxis	CD74,BCAR1,TGFB2,PIK3CG,SERPINE1,CCL2,THBS4,SAA2,THBS1,CCR5,FIGF,CX3CR1,LGALS9,SCG2,SAA1,CMKLR1,PDE4B,CXCR3,ITGA1,LYN,CCL5,CCL4
1.92e-05	20	BP	leukocyte chemotaxis	CD74,TGFB2,PIK3CG,SERPINE1,CCL2,THBS4,THBS1,CCR5,FIGF,CX3CR1,LGALS9,SCG2,SAA1,CMKLR1,PDE4B,CXCR3,ITGA1,LYN,CCL5,CCL4
0.00184	13	BP	granulocyte chemotaxis	CD74,TGFB2,PIK3CG,CCL2,THBS4,THBS1,SCG2,SAA1,CMKLR1,PDE4B,ITGA1,CCL5,CCL4
0.0433	11	BP	regulation of leukocyte chemotaxis	CD74,SERPINE1,CCL2,THBS4,THBS1,FIGF,LGALS9,CMKLR1,LYN,CCL5,CCL4
4.38e-06	46	BP	regulation of cellular component movement	CD74,BCAR1,CNN2,MYLK,VASH1,NOX4,ANGPT2,TGFB2,NEFH,TIMP1,PTN,SERPINE1,PBLD,CCL2,THBS4,DPYSL3,HYAL1,EFEMP1,NRP2,TWIST1,GLIPR2,SNAI1,RRAS,POSTN,RRAS2,THBS1,ACVRL1,CYR61,ADRA2A,ANGPT1,RNF207,NEXN,FIGF,CX3CR1,LGALS9,ROR2,PRKCE,P2RY6,CMKLR1,JUN,PDE4B,CXCR3,TNF,LYN,CCL5,CCL4
1.81e-05	31	BP	positive regulation of cellular component movement	CD74,BCAR1,MYLK,NOX4,TGFB2,SERPINE1,CCL2,THBS4,HYAL1,NRP2,TWIST1,GLIPR2,SNAI1,POSTN,RRAS2,THBS1,CYR61,ADRA2A,ANGPT1,RNF207,FIGF,LGALS9,ROR2,PRKCE,P2RY6,CMKLR1,JUN,TNF,LYN,CCL5,CCL4
1.11e-05	43	BP	regulation of cell motility	CD74,BCAR1,CNN2,MYLK,VASH1,NOX4,ANGPT2,TGFB2,TIMP1,PTN,SERPINE1,PBLD,CCL2,THBS4,DPYSL3,HYAL1,EFEMP1,NRP2,TWIST1,GLIPR2,SNAI1,RRAS,POSTN,RRAS2,THBS1,ACVRL1,CYR61,ADRA2A,ANGPT1,NEXN,FIGF,CX3CR1,LGALS9,ROR2,PRKCE,P2RY6,CMKLR1,JUN,CXCR3,TNF,LYN,CCL5,CCL4
6.39e-06	42	BP	regulation of cell migration	CD74,BCAR1,CNN2,MYLK,VASH1,NOX4,ANGPT2,TGFB2,TIMP1,PTN,SERPINE1,PBLD,CCL2,THBS4,DPYSL3,HYAL1,EFEMP1,NRP2,GLIPR2,SNAI1,RRAS,POSTN,RRAS2,THBS1,ACVRL1,CYR61,ADRA2A,ANGPT1,NEXN,FIGF,CX3CR1,LGALS9,ROR2,PRKCE,P2RY6,CMKLR1,JUN,CXCR3,TNF,LYN,CCL5,CCL4
3.68e-05	30	BP	positive regulation of cell motility	CD74,BCAR1,MYLK,NOX4,TGFB2,SERPINE1,CCL2,THBS4,HYAL1,NRP2,TWIST1,GLIPR2,SNAI1,POSTN,RRAS2,THBS1,CYR61,ADRA2A,ANGPT1,FIGF,LGALS9,ROR2,PRKCE,P2RY6,CMKLR1,JUN,TNF,LYN,CCL5,CCL4
7.04e-05	29	BP	positive regulation of cell migration	CD74,BCAR1,MYLK,NOX4,TGFB2,SERPINE1,CCL2,THBS4,HYAL1,NRP2,GLIPR2,SNAI1,POSTN,RRAS2,THBS1,CYR61,ADRA2A,ANGPT1,FIGF,LGALS9,ROR2,PRKCE,P2RY6,CMKLR1,JUN,TNF,LYN,CCL5,CCL4
0.0274	33	BP	tube development	CRLF1,FSTL3,MEF2C,TGFB2,PCSK5,NFATC4,FGF9,PTN,HOXA13,GLI3,CTGF,NR4A3,TWIST1,MICAL2,GSC,TNS3,CCM2,FOXF2,PRICKLE1,ACVRL1,GPC3,HHEX,RNF207,HEYL,DACT1,SHOX2,AR,ZEB2,FOXL1,BASP1,COL4A1,TNF,FOXD1
3.23e-11	39	BP	extracellular structure organization	ELN,NID2,TGFB2,TIMP1,COMP,SERPINE1,ICAM2,COL12A1,SMOC2,EFEMP1,MFAP2,TTR,CTGF,PRDX4,MMP19,LOXL1,PXDN,POSTN,LAMC1,FOXF2,THBS1,EMILIN1,FBLN5,CYR61,COL8A1,ADAMTS3,ACAN,SDC3,COL6A3,TNFRSF11B,FBN1,BGN,COL4A1,THSD4,COL14A1,ELANE,ITGA1,TNF,GPX1
2.97e-11	39	BP	extracellular matrix organization	ELN,NID2,TGFB2,TIMP1,COMP,SERPINE1,ICAM2,COL12A1,SMOC2,EFEMP1,MFAP2,TTR,CTGF,PRDX4,MMP19,LOXL1,PXDN,POSTN,LAMC1,FOXF2,THBS1,EMILIN1,FBLN5,CYR61,COL8A1,ADAMTS3,ACAN,SDC3,COL6A3,TNFRSF11B,FBN1,BGN,COL4A1,THSD4,COL14A1,ELANE,ITGA1,TNF,GPX1
0.0362	13	BP	extracellular matrix disassembly	ELN,TGFB2,TIMP1,COL12A1,MMP19,LAMC1,COL8A1,ACAN,COL6A3,FBN1,COL4A1,COL14A1,ELANE
0.0476	31	BP	muscle structure development	PLEKHO1,ELN,MYLK,MEF2C,NOX4,ASB2,NFATC4,POPDC2,TWIST1,FLNC,GDF15,TMEM204,GSC,PRICKLE1,ZFHX3,TAGLN,JPH2,PPAPDC3,LY6E,NEXN,ATF3,COL6A3,HEYL,SHOX2,VAMP5,COPRS,BASP1,FOXL2,COL14A1,TNF,GPX1
0.0174	24	BP	ossification	FSTL3,MEF2C,TGFB2,ERH,FGF9,PTN,GLI3,CTGF,TWIST1,SNAI1,RRBP1,CHSY1,RRAS2,ATRAID,CDH11,CYR61,GPC3,TPM4,SHOX2,PCP4,PDLIM7,TNF,TWIST2,GDF10
0.0187	17	BP	osteoblast differentiation	MEF2C,ERH,FGF9,GLI3,TWIST1,SNAI1,RRBP1,RRAS2,ATRAID,CYR61,TPM4,SHOX2,PCP4,PDLIM7,TNF,TWIST2,GDF10
5.86e-06	57	BP	response to wounding	CD74,BCAR1,CNN2,MYLK,VASH1,APBB1IP,SLC1A3,ANGPT2,TGFB2,NEFH,MYL9,MYL12A,TIMP1,WFDC1,PIK3CG,SERPINE1,GLI3,CCL2,DPYSL3,GNAI2,PDE1A,CTGF,IRF1,C3,CALU,POSTN,DYSF,STAB2,THBS1,ACVRL1,CYR61,KCNMB1,DOK2,ADRA2A,ANGPT1,RHOC,CSRP1,ZYX,PTGIR,NLRP3,F2RL2,FIGF,C2,CX3CR1,PRKCE,SAA1,JUN,FLNA,ELANE,TMSB4X,ITGA1,TNF,GPX1,LYN,CCL5,CCL4,NEFL
0.000622	41	BP	wound healing	CD74,BCAR1,CNN2,MYLK,APBB1IP,ANGPT2,TGFB2,MYL9,MYL12A,TIMP1,WFDC1,PIK3CG,SERPINE1,GLI3,GNAI2,PDE1A,IRF1,C3,CALU,POSTN,DYSF,STAB2,THBS1,ACVRL1,CYR61,KCNMB1,DOK2,ADRA2A,ANGPT1,RHOC,CSRP1,PTGIR,F2RL2,FIGF,PRKCE,SAA1,FLNA,TMSB4X,ITGA1,GPX1,LYN
0.00163	48	BP	cell activation	MAP3K14,CD74,POU2F2,BCAR1,APBB1IP,MEF2C,TGFB2,MYL9,MYL12A,TIMP1,CD37,IL27RA,EBI3,PIK3CG,SERPINE1,GLI3,CCL2,GNAI2,IGFBP2,CTGF,NR4A3,BATF3,IRF1,CALU,P2RX4,THBS1,CD27,CDKN2A,ADRA2A,HHEX,CSRP1,NLRP3,F2RL2,FIGF,CX3CR1,RHOH,LGALS9,GPR183,PRKCE,SAA1,JUN,PRR5,FLNA,CD247,PSMB10,TMSB4X,LYN,CCL5
0.0288	31	BP	coagulation	CD74,BCAR1,APBB1IP,ANGPT2,TGFB2,MYL9,MYL12A,TIMP1,PIK3CG,SERPINE1,GNAI2,PDE1A,IRF1,C3,CALU,STAB2,THBS1,KCNMB1,DOK2,ADRA2A,ANGPT1,CSRP1,PTGIR,F2RL2,FIGF,PRKCE,SAA1,FLNA,TMSB4X,ITGA1,LYN
0.0278	31	BP	hemostasis	CD74,BCAR1,APBB1IP,ANGPT2,TGFB2,MYL9,MYL12A,TIMP1,PIK3CG,SERPINE1,GNAI2,PDE1A,IRF1,C3,CALU,STAB2,THBS1,KCNMB1,DOK2,ADRA2A,ANGPT1,CSRP1,PTGIR,F2RL2,FIGF,PRKCE,SAA1,FLNA,TMSB4X,ITGA1,LYN
0.0234	31	BP	blood coagulation	CD74,BCAR1,APBB1IP,ANGPT2,TGFB2,MYL9,MYL12A,TIMP1,PIK3CG,SERPINE1,GNAI2,PDE1A,IRF1,C3,CALU,STAB2,THBS1,KCNMB1,DOK2,ADRA2A,ANGPT1,CSRP1,PTGIR,F2RL2,FIGF,PRKCE,SAA1,FLNA,TMSB4X,ITGA1,LYN
0.00632	20	BP	platelet activation	BCAR1,APBB1IP,TGFB2,MYL9,MYL12A,TIMP1,PIK3CG,SERPINE1,GNAI2,CALU,THBS1,ADRA2A,CSRP1,F2RL2,FIGF,PRKCE,SAA1,FLNA,TMSB4X,LYN
0.000317	81	BP	cell proliferation	CRLF1,CD74,ELN,BCAR1,CNN2,VASH1,MEF2C,MECOM,NOX4,TGFB2,SRPX,TIMP1,FGF9,WFDC1,CD37,EBI3,PIK3CG,PTN,DFNA5,SERPINE1,GLI3,PBLD,CCL2,THBS4,GNAI2,HYAL1,EFEMP1,IGFBP2,NRP2,CTGF,NR4A3,TNFRSF8,PTGFR,TWIST1,PRDX4,IRF1,CDKN1C,RARRES3,LAMC1,TNS3,THBS1,ATRAID,CD27,ACVRL1,IGFBP4,CYR61,COL8A1,GPC3,CDKN2A,ADRA2A,HHEX,ANGPT1,PTGIR,ATF3,TNFRSF11B,FIGF,PRRX2,VWCE,CX3CR1,SHOX2,LGALS9,ROR2,AR,GPR183,ZEB2,APLN,SCG2,JU…
3.28e-05	28	BP	epithelial cell proliferation	VASH1,MEF2C,TGFB2,FGF9,WFDC1,PTN,PBLD,CCL2,THBS4,HYAL1,NRP2,NR4A3,TWIST1,CDKN1C,LAMC1,THBS1,ACVRL1,IGFBP4,COL8A1,GPC3,AR,SCG2,JUN,CXCR3,TNF,GPX1,TWIST2,CCL5
1.64e-06	74	BP	regulation of cell proliferation	CRLF1,CD74,CNN2,VASH1,MEF2C,MECOM,NOX4,TGFB2,SRPX,TIMP1,FGF9,WFDC1,CD37,EBI3,PTN,DFNA5,SERPINE1,GLI3,PBLD,CCL2,THBS4,GNAI2,HYAL1,EFEMP1,IGFBP2,NRP2,CTGF,NR4A3,TNFRSF8,PTGFR,TWIST1,PRDX4,IRF1,CDKN1C,RARRES3,LAMC1,TNS3,THBS1,ATRAID,CD27,ACVRL1,CYR61,GPC3,CDKN2A,ADRA2A,HHEX,ANGPT1,PTGIR,ATF3,TNFRSF11B,FIGF,PRRX2,VWCE,CX3CR1,SHOX2,LGALS9,ROR2,AR,GPR183,APLN,SCG2,JUN,PRAMEF8,CXCR3,ELANE,RPS4X,GRK5,ITG…
4.03e-05	25	BP	regulation of epithelial cell proliferation	VASH1,MEF2C,TGFB2,FGF9,WFDC1,PTN,PBLD,CCL2,THBS4,HYAL1,NRP2,NR4A3,TWIST1,CDKN1C,LAMC1,THBS1,ACVRL1,GPC3,AR,SCG2,JUN,CXCR3,GPX1,TWIST2,CCL5
0.00971	13	BP	negative regulation of epithelial cell proliferation	VASH1,MEF2C,TGFB2,WFDC1,PTN,PBLD,CDKN1C,THBS1,ACVRL1,GPC3,AR,SCG2,CXCR3
6.36e-05	47	BP	positive regulation of cell proliferation	CRLF1,CD74,MEF2C,TGFB2,TIMP1,FGF9,EBI3,PTN,GLI3,CCL2,THBS4,GNAI2,HYAL1,EFEMP1,IGFBP2,NRP2,CTGF,NR4A3,PTGFR,TWIST1,LAMC1,TNS3,ACVRL1,CYR61,ADRA2A,ATF3,FIGF,PRRX2,VWCE,CX3CR1,SHOX2,LGALS9,AR,GPR183,APLN,SCG2,JUN,PRAMEF8,CXCR3,ELANE,RPS4X,GRK5,TNF,TWIST2,LYN,S1PR2,CCL5
0.012	34	BP	endocytosis	CNN2,APOL1,RIN3,SRPX,CLIP3,PIK3CG,SNX8,SERPINE1,LIMK1,CCL2,LOXL3,RAMP3,C3,RAMP1,STAB2,TMPRSS4,THBS1,ACKR3,GPC3,ANGPT1,STEAP2,COLEC12,C2,SCARA3,NLGN1,NLGN2,PRKCE,SAA1,COL4A1,PDLIM7,ELANE,CD247,TNF,LYN
6.93e-09	77	BP	biological adhesion	MAP3K14,CD74,BCAR1,FSTL3,APBB1IP,NID2,ANGPT2,TGFB2,MYL9,MYL12A,SRPX,WISP1,EBI3,COMP,PIK3CG,PTN,SERPINE1,GLI3,ICAM2,CCL2,NRXN2,COL12A1,SMOC2,PCDHB7,THBS4,HYAL1,IGFBP2,NRP2,CTGF,NR4A3,SSPN,IRF1,POSTN,LAMC1,STAB2,THBS1,EMILIN1,ACVRL1,FBLN5,CDH11,CYR61,ACKR3,COL8A1,LPP,CDKN2A,FEZ1,ANGPT1,ACAN,CSRP1,ZYX,GNE,SDC3,NLRP3,COL6A3,KIAA1462,CX3CR1,RHOH,LGALS9,ANTXR1,NLGN1,NLGN2,PRKCE,SAA1,PRR5,CXCR3,GCNT1,CO…
5.64e-09	77	BP	cell adhesion	MAP3K14,CD74,BCAR1,FSTL3,APBB1IP,NID2,ANGPT2,TGFB2,MYL9,MYL12A,SRPX,WISP1,EBI3,COMP,PIK3CG,PTN,SERPINE1,GLI3,ICAM2,CCL2,NRXN2,COL12A1,SMOC2,PCDHB7,THBS4,HYAL1,IGFBP2,NRP2,CTGF,NR4A3,SSPN,IRF1,POSTN,LAMC1,STAB2,THBS1,EMILIN1,ACVRL1,FBLN5,CDH11,CYR61,ACKR3,COL8A1,LPP,CDKN2A,FEZ1,ANGPT1,ACAN,CSRP1,ZYX,GNE,SDC3,NLRP3,COL6A3,KIAA1462,CX3CR1,RHOH,LGALS9,ANTXR1,NLGN1,NLGN2,PRKCE,SAA1,PRR5,CXCR3,GCNT1,CO…
0.00834	22	BP	cell-substrate adhesion	NID2,ANGPT2,PTN,SERPINE1,SMOC2,CTGF,POSTN,LAMC1,THBS1,EMILIN1,ACVRL1,FBLN5,CYR61,COL8A1,CDKN2A,ANGPT1,ZYX,ANTXR1,PRKCE,FLNA,ITGA1,LIMS3
0.00202	36	BP	regulation of cell adhesion	MAP3K14,CD74,FSTL3,APBB1IP,ANGPT2,TGFB2,EBI3,PIK3CG,PTN,SERPINE1,GLI3,CCL2,SMOC2,HYAL1,IGFBP2,NR4A3,IRF1,POSTN,THBS1,EMILIN1,ACVRL1,CYR61,COL8A1,CDKN2A,ANGPT1,NLRP3,LGALS9,PRKCE,SAA1,PRR5,FLNA,CD247,TNF,LYN,LIMS3,CCL5
7.04e-05	29	BP	positive regulation of cell adhesion	MAP3K14,CD74,FSTL3,APBB1IP,TGFB2,EBI3,PTN,GLI3,CCL2,SMOC2,HYAL1,IGFBP2,NR4A3,THBS1,EMILIN1,CYR61,COL8A1,ANGPT1,NLRP3,LGALS9,PRKCE,SAA1,PRR5,FLNA,CD247,TNF,LYN,LIMS3,CCL5
0.0147	25	BP	muscle system process	MYLK,PPP1R12B,MEF2C,MYL9,MYL12A,PIK3CG,FGF12,CTGF,NR4A3,SSPN,CNN1,P2RX4,DYSF,ADRA2A,FBXO32,RNF207,ACTG2,TPM4,NMUR1,GJC1,PDE4B,COL14A1,MB,TPM2,ITGA1
6.96e-08	94	BP	positive regulation of response to stimulus	CRLF1,MAP3K14,CD74,BCAR1,MYLK,MEF2C,NOX4,TGFB2,SH2D3C,ERH,NFATC4,SRPX,FGF9,IL27RA,PIK3CG,DFNA5,SERPINE1,LIMK1,ICAM2,CCL2,THBS4,GNAI2,CTGF,NEK6,NR4A3,GLIPR2,IRF1,C3,HCST,CDKN1C,GDF15,CHSY1,P2RX4,THBS1,CD27,ACVRL1,SECTM1,IGFBP4,CYR61,ACKR3,GPC3,CDKN2A,RPS3,JPH2,ADRA2A,HHEX,GRAP,ANGPT1,RHOC,ADAMTS3,GDF6,COLEC12,PTGIR,NLRP3,ATF3,TNFRSF11B,FIGF,DACT1,C2,KIF7,PRRX2,SHOX2,LGALS9,ROR2,AR,GPR183,ZEB2,NLGN…
0.00168	61	BP	negative regulation of response to stimulus	CD74,FSTL3,MECOM,ANGPT2,TGFB2,FGF9,WFDC1,IL27RA,SERPINE1,GLI3,PBLD,CCL2,NR4A3,TWIST1,BICC1,SNAI1,PXDN,GSC,THBS1,RGS3,PRICKLE1,CD27,RGS16,ACKR3,GPC3,RPS3,FEZ1,LATS2,ADRA2A,HHEX,ANGPT1,PTGIR,NLRP3,ATF3,HEYL,DACT1,FBN1,KIF7,CX3CR1,RHOH,LGALS9,ROR2,AR,HTRA3,SCG2,SAA1,GREM2,PRAMEF8,BGN,TSKU,SIGIRR,DACT3,ELANE,GRK5,PSMB10,ITGA1,TNF,GPX1,LYN,S1PR2,CCL5
2.5e-11	132	BP	regulation of signaling	CRLF1,MAP3K14,CD74,CDK14,FSTL3,SLC1A3,MEF2C,MECOM,NOX4,PLEKHG2,TGFB2,SH2D3C,ERH,NFATC4,SRPX,TIMP1,FGF9,CLIP3,PIK3CG,PTN,DFNA5,HOXA13,SERPINE1,GLI3,PBLD,CCL2,GNAI2,IGFBP2,CTGF,NEK6,RAMP3,TWIST1,GLIPR2,BICC1,SNAI1,IRF1,C3,HCST,RRAS,RHOJ,FGD3,CDKN1C,STARD8,PXDN,GDF15,TMEM204,CHSY1,RAMP1,RAP1GAP2,SYT11,POSTN,GSC,P2RX4,THBS1,RGS3,PRICKLE1,CD27,ACVRL1,SECTM1,IGFBP4,CYR61,CRABP2,RGS16,ACKR3,GPC3,CDKN2A,…
3.62e-08	80	BP	positive regulation of signaling	CRLF1,MAP3K14,CD74,SLC1A3,NOX4,TGFB2,SH2D3C,ERH,NFATC4,SRPX,FGF9,PIK3CG,PTN,DFNA5,CCL2,GNAI2,CTGF,NEK6,RAMP3,GLIPR2,C3,HCST,CDKN1C,GDF15,CHSY1,P2RX4,THBS1,CD27,ACVRL1,SECTM1,IGFBP4,CYR61,ACKR3,GPC3,CDKN2A,RPS3,JPH2,ADRA2A,HHEX,GRAP,ANGPT1,RHOC,ADAMTS3,GDF6,PTGIR,ATF3,TNFRSF11B,DACT1,KIF7,PRRX2,CX3CR1,SHOX2,LGALS9,ROR2,AR,GPR183,ZEB2,NLGN1,NLGN2,PRKCE,APLN,SAA1,JUN,PRR5,CXCR3,TLR5,FLNA,ELANE,PSMB1…
0.0153	19	BP	regulation of behavior	CD74,MEF2C,ANGPT2,SERPINE1,CCL2,THBS4,NR4A3,THBS1,ZFHX3,FIGF,LGALS9,NLGN1,SCG2,CMKLR1,CXCR3,ELANE,LYN,CCL5,CCL4
0.00175	85	BP	phosphorylation	CRLF1,MAP3K14,ST3GAL1,CD74,CDK14,MYLK,MEF2C,MECOM,NOX4,NDUFB2,TGFB2,SH2D3C,FGF9,CLIP3,PIK3CG,LIMK1,PBLD,CCL2,FAM20A,THBS4,FGF12,GNAI2,EFEMP1,CTGF,NEK6,TWIST1,GLIPR2,PRDX4,NDUFA1,C3,HCST,RRAS,CDKN1C,GDF15,CCM2,THBS1,ATRAID,RGS3,CD27,ACVRL1,IGFBP4,CYR61,ACKR3,CDKN2A,RPS3,LATS2,ADRA2A,HHEX,AK5,ANGPT1,GDF6,GNE,CCR5,ATF3,TNFRSF11B,DACT1,STK32C,PPP1R14A,RHOH,LGALS9,ROR2,AR,GPR183,ZEB2,PRKCE,APLN,SCG2,S…
1.48e-11	133	BP	regulation of cell communication	CRLF1,MAP3K14,CD74,CDK14,FSTL3,SLC1A3,MEF2C,MECOM,NOX4,PLEKHG2,TGFB2,SH2D3C,ERH,NFATC4,SRPX,TIMP1,FGF9,CLIP3,PIK3CG,PTN,DFNA5,HOXA13,SERPINE1,GLI3,PBLD,CCL2,GNAI2,IGFBP2,CTGF,NEK6,RAMP3,TWIST1,GLIPR2,BICC1,SNAI1,IRF1,C3,HCST,RRAS,RHOJ,FGD3,CDKN1C,STARD8,PXDN,GDF15,TMEM204,CHSY1,RAMP1,RAP1GAP2,SYT11,POSTN,GSC,P2RX4,THBS1,RGS3,PRICKLE1,CD27,ACVRL1,SECTM1,IGFBP4,CYR61,CRABP2,RGS16,ACKR3,GPC3,CDKN2A,…
0.0152	53	BP	negative regulation of cell communication	CD74,FSTL3,MECOM,FGF9,SERPINE1,GLI3,PBLD,GNAI2,TWIST1,BICC1,SNAI1,PXDN,SYT11,GSC,THBS1,RGS3,PRICKLE1,CD27,RGS16,ACKR3,GPC3,FEZ1,LATS2,ADRA2A,HHEX,RNF207,PTGIR,NLRP3,ATF3,HEYL,DACT1,FBN1,KIF7,CX3CR1,RHOH,ROR2,AR,HTRA3,SCG2,GREM2,PRAMEF8,BGN,TSKU,SIGIRR,DACT3,GRK5,PSMB10,ITGA1,TNF,GPX1,LYN,S1PR2,CCL5
1.65e-07	79	BP	positive regulation of cell communication	CRLF1,MAP3K14,CD74,SLC1A3,NOX4,TGFB2,SH2D3C,ERH,NFATC4,SRPX,FGF9,PIK3CG,PTN,DFNA5,CCL2,GNAI2,CTGF,NEK6,GLIPR2,C3,HCST,CDKN1C,GDF15,CHSY1,P2RX4,THBS1,CD27,ACVRL1,SECTM1,IGFBP4,CYR61,ACKR3,GPC3,CDKN2A,RPS3,JPH2,ADRA2A,HHEX,GRAP,ANGPT1,RHOC,ADAMTS3,GDF6,PTGIR,ATF3,TNFRSF11B,DACT1,KIF7,PRRX2,CX3CR1,SHOX2,LGALS9,ROR2,AR,GPR183,ZEB2,NLGN1,NLGN2,PRKCE,APLN,SAA1,JUN,PRR5,CXCR3,TLR5,FLNA,ELANE,PSMB10,ITGA…
3.19e-13	126	BP	regulation of signal transduction	CRLF1,MAP3K14,CD74,CDK14,FSTL3,MEF2C,MECOM,NOX4,PLEKHG2,TGFB2,SH2D3C,ERH,NFATC4,SRPX,TIMP1,FGF9,CLIP3,PIK3CG,DFNA5,HOXA13,SERPINE1,GLI3,PBLD,CCL2,GNAI2,IGFBP2,CTGF,NEK6,RAMP3,TWIST1,GLIPR2,BICC1,SNAI1,IRF1,C3,HCST,RRAS,RHOJ,FGD3,CDKN1C,STARD8,PXDN,GDF15,TMEM204,CHSY1,RAMP1,RAP1GAP2,POSTN,GSC,P2RX4,THBS1,RGS3,PRICKLE1,CD27,ACVRL1,SECTM1,IGFBP4,CYR61,CRABP2,RGS16,ACKR3,GPC3,CDKN2A,RPS3,JPH2,LATS2,A…
1.46e-07	74	BP	positive regulation of signal transduction	CRLF1,MAP3K14,CD74,NOX4,TGFB2,SH2D3C,ERH,NFATC4,SRPX,FGF9,PIK3CG,DFNA5,CCL2,GNAI2,CTGF,NEK6,GLIPR2,C3,HCST,CDKN1C,GDF15,CHSY1,P2RX4,THBS1,CD27,ACVRL1,SECTM1,IGFBP4,CYR61,ACKR3,GPC3,CDKN2A,RPS3,JPH2,ADRA2A,HHEX,GRAP,ANGPT1,RHOC,ADAMTS3,GDF6,PTGIR,ATF3,TNFRSF11B,DACT1,KIF7,PRRX2,SHOX2,LGALS9,ROR2,AR,GPR183,ZEB2,NLGN1,NLGN2,PRKCE,SAA1,JUN,PRR5,CXCR3,TLR5,FLNA,ELANE,PSMB10,ITGA1,TNF,GPX1,FOXD1,LYN,GD…
0.0239	52	BP	negative regulation of signaling	CD74,FSTL3,MECOM,FGF9,SERPINE1,GLI3,PBLD,GNAI2,TWIST1,BICC1,SNAI1,PXDN,SYT11,GSC,THBS1,RGS3,PRICKLE1,CD27,RGS16,ACKR3,GPC3,LATS2,ADRA2A,HHEX,RNF207,PTGIR,NLRP3,ATF3,HEYL,DACT1,FBN1,KIF7,CX3CR1,RHOH,ROR2,AR,HTRA3,SCG2,GREM2,PRAMEF8,BGN,TSKU,SIGIRR,DACT3,GRK5,PSMB10,ITGA1,TNF,GPX1,LYN,S1PR2,CCL5
0.0159	49	BP	negative regulation of signal transduction	CD74,FSTL3,MECOM,FGF9,SERPINE1,GLI3,PBLD,TWIST1,BICC1,SNAI1,PXDN,GSC,THBS1,RGS3,PRICKLE1,CD27,RGS16,ACKR3,GPC3,LATS2,ADRA2A,HHEX,PTGIR,NLRP3,ATF3,HEYL,DACT1,FBN1,KIF7,CX3CR1,RHOH,ROR2,AR,HTRA3,SCG2,GREM2,PRAMEF8,BGN,TSKU,SIGIRR,DACT3,GRK5,PSMB10,ITGA1,TNF,GPX1,LYN,S1PR2,CCL5
0.00525	15	BP	positive regulation of behavior	CD74,MEF2C,SERPINE1,CCL2,THBS4,NR4A3,THBS1,FIGF,LGALS9,NLGN1,SCG2,CMKLR1,CXCR3,CCL5,CCL4
0.0123	69	BP	regulation of phosphorus metabolic process	CRLF1,MAP3K14,CD74,MEF2C,MECOM,NOX4,TGFB2,FGF9,CLIP3,PIK3CG,PBLD,CCL2,FAM20A,CAP2,THBS4,GNAI2,CTGF,TWIST1,GLIPR2,C3,RRAS,CDKN1C,GDF15,RAMP1,THBS1,ATRAID,RGS3,CD27,ACVRL1,IGFBP4,CYR61,ACKR3,CDKN2A,RPS3,LATS2,ADRA2A,HHEX,ANGPT1,GDF6,PTGIR,ATF3,TNFRSF11B,DACT1,PPP1R14A,RHOH,LGALS9,AR,GPR183,CCDC8,ZEB2,PRKCE,APLN,SAA1,MYO1D,JUN,BGN,PCP4,PRR5,CXCR3,ELANE,PSMB10,ITGA1,TNF,LYN,GDF10,S1PR2,CCL5,CCL4,NEFL
0.00949	69	BP	regulation of phosphate metabolic process	CRLF1,MAP3K14,CD74,MEF2C,MECOM,NOX4,TGFB2,FGF9,CLIP3,PIK3CG,PBLD,CCL2,FAM20A,CAP2,THBS4,GNAI2,CTGF,TWIST1,GLIPR2,C3,RRAS,CDKN1C,GDF15,RAMP1,THBS1,ATRAID,RGS3,CD27,ACVRL1,IGFBP4,CYR61,ACKR3,CDKN2A,RPS3,LATS2,ADRA2A,HHEX,ANGPT1,GDF6,PTGIR,ATF3,TNFRSF11B,DACT1,PPP1R14A,RHOH,LGALS9,AR,GPR183,CCDC8,ZEB2,PRKCE,APLN,SAA1,MYO1D,JUN,BGN,PCP4,PRR5,CXCR3,ELANE,PSMB10,ITGA1,TNF,LYN,GDF10,S1PR2,CCL5,CCL4,NEFL
0.0091	62	BP	regulation of phosphorylation	CRLF1,MAP3K14,CD74,MECOM,NOX4,TGFB2,FGF9,CLIP3,PIK3CG,PBLD,CCL2,FAM20A,THBS4,GNAI2,CTGF,TWIST1,GLIPR2,C3,RRAS,CDKN1C,GDF15,THBS1,ATRAID,RGS3,CD27,ACVRL1,IGFBP4,CYR61,ACKR3,CDKN2A,RPS3,LATS2,ADRA2A,HHEX,ANGPT1,GDF6,ATF3,TNFRSF11B,DACT1,PPP1R14A,RHOH,LGALS9,AR,GPR183,ZEB2,PRKCE,APLN,SAA1,JUN,BGN,PCP4,PRR5,ELANE,PSMB10,ITGA1,TNF,LYN,GDF10,S1PR2,CCL5,CCL4,NEFL
0.00903	52	BP	positive regulation of phosphorus metabolic process	CRLF1,MAP3K14,CD74,MEF2C,NOX4,TGFB2,FGF9,CLIP3,PIK3CG,CCL2,FAM20A,CAP2,THBS4,GNAI2,CTGF,GLIPR2,C3,GDF15,RAMP1,THBS1,ATRAID,CD27,ACVRL1,IGFBP4,CYR61,ACKR3,RPS3,ADRA2A,ANGPT1,GDF6,PTGIR,TNFRSF11B,LGALS9,AR,GPR183,ZEB2,PRKCE,APLN,SAA1,JUN,PRR5,CXCR3,ELANE,PSMB10,ITGA1,TNF,LYN,GDF10,S1PR2,CCL5,CCL4,NEFL
0.00903	52	BP	positive regulation of phosphate metabolic process	CRLF1,MAP3K14,CD74,MEF2C,NOX4,TGFB2,FGF9,CLIP3,PIK3CG,CCL2,FAM20A,CAP2,THBS4,GNAI2,CTGF,GLIPR2,C3,GDF15,RAMP1,THBS1,ATRAID,CD27,ACVRL1,IGFBP4,CYR61,ACKR3,RPS3,ADRA2A,ANGPT1,GDF6,PTGIR,TNFRSF11B,LGALS9,AR,GPR183,ZEB2,PRKCE,APLN,SAA1,JUN,PRR5,CXCR3,ELANE,PSMB10,ITGA1,TNF,LYN,GDF10,S1PR2,CCL5,CCL4,NEFL
0.0235	47	BP	positive regulation of phosphorylation	CRLF1,MAP3K14,CD74,NOX4,TGFB2,FGF9,CLIP3,PIK3CG,CCL2,FAM20A,THBS4,GNAI2,CTGF,GLIPR2,C3,GDF15,THBS1,ATRAID,CD27,ACVRL1,IGFBP4,CYR61,ACKR3,RPS3,ADRA2A,ANGPT1,GDF6,TNFRSF11B,LGALS9,AR,GPR183,ZEB2,PRKCE,APLN,SAA1,JUN,PRR5,ELANE,PSMB10,ITGA1,TNF,LYN,GDF10,S1PR2,CCL5,CCL4,NEFL
0.00223	100	BP	intracellular signal transduction	CRLF1,MAP3K14,CD74,MYLK,PPP1R12B,TNS1,MEF2C,MECOM,NOX4,PLEKHG2,TGFB2,SH2D3C,ASB2,NFATC4,MYL9,FGF9,PIK3CG,DFNA5,LIMK1,CCL2,FGF12,GNAI2,CTGF,NEK6,PTGFR,TWIST1,GLIPR2,PRDX4,SNAI1,C3,HCST,RRAS,RHOJ,FGD3,STARD8,GDF15,RAP1GAP2,RRAS2,P2RX4,TNS3,CCM2,THBS1,RGS3,CD27,SECTM1,IGFBP4,CYR61,RGL1,ACKR3,DOK2,CDKN2A,RPS3,JPH2,CDC42EP2,LATS2,ADRA2A,GRAP,ANGPT1,RHOC,GDF6,PTGIR,CCR5,NLRP3,ATF3,ARHGAP25,TNFRSF11B,DA…
0.000488	71	BP	regulation of intracellular signal transduction	CRLF1,MAP3K14,CD74,MECOM,NOX4,PLEKHG2,TGFB2,FGF9,PIK3CG,DFNA5,CCL2,GNAI2,CTGF,NEK6,TWIST1,GLIPR2,SNAI1,C3,HCST,RRAS,RHOJ,FGD3,STARD8,GDF15,RAP1GAP2,P2RX4,THBS1,RGS3,CD27,SECTM1,IGFBP4,CYR61,ACKR3,CDKN2A,RPS3,JPH2,ADRA2A,ANGPT1,RHOC,GDF6,PTGIR,NLRP3,ATF3,ARHGAP25,TNFRSF11B,DACT1,RHOH,LGALS9,AR,GPR183,ZEB2,NLGN1,PRKCE,SAA1,CMKLR1,JUN,BGN,PRR5,CXCR3,FLNA,ELANE,PSMB10,ITGA1,TNF,GPX1,LYN,GDF10,S1PR2,C…
0.00041	50	BP	positive regulation of intracellular signal transduction	CRLF1,MAP3K14,CD74,NOX4,TGFB2,FGF9,PIK3CG,DFNA5,CCL2,GNAI2,CTGF,NEK6,GLIPR2,C3,HCST,P2RX4,THBS1,CD27,SECTM1,IGFBP4,ACKR3,CDKN2A,RPS3,JPH2,ADRA2A,ANGPT1,RHOC,PTGIR,TNFRSF11B,LGALS9,AR,GPR183,ZEB2,NLGN1,PRKCE,SAA1,JUN,PRR5,CXCR3,FLNA,ELANE,PSMB10,ITGA1,TNF,GPX1,LYN,S1PR2,CCL5,CCL4,NEFL
2.55e-11	126	BP	cell surface receptor signaling pathway	MAP3K14,CD74,BCAR1,CDK14,IFI35,FSTL3,MEF2C,PLEKHG2,ANGPT2,TGFB2,PCSK5,ERH,MYL9,MYL12A,SRPX,TIMP1,FGF9,PDGFRL,WISP1,CD37,IL27RA,EBI3,CLIP3,PTN,HOXA13,SERPINE1,GLI3,LIMK1,PBLD,ICAM2,CCL2,IL10RA,TSPAN11,FGF12,GNAI2,PDE1A,EFEMP1,IGFBP2,NRP2,CTGF,NR4A3,TNFRSF8,BICC1,SNAI1,IRF1,FGD3,CDKN1C,PXDN,GDF15,TMEM204,CHSY1,POSTN,GSC,P2RX4,CCM2,THBS1,APH1B,PRICKLE1,CD27,ACVRL1,IGFBP4,CYR61,ACKR3,GPC3,DOK2,LATS2,…
0.00132	57	BP	enzyme linked receptor protein signaling pathway	BCAR1,FSTL3,MEF2C,PLEKHG2,ANGPT2,TGFB2,PCSK5,MYL9,MYL12A,FGF9,PDGFRL,PTN,HOXA13,SERPINE1,LIMK1,PBLD,CCL2,FGF12,PDE1A,EFEMP1,IGFBP2,NRP2,CTGF,FGD3,CDKN1C,GDF15,TMEM204,THBS1,APH1B,ACVRL1,IGFBP4,CYR61,GPC3,DOK2,ADRA2A,GFRA1,HHEX,ANGPT1,ADAMTS3,GDF6,ZYX,PTGIR,FIGF,FBN1,ROR2,AR,HTRA3,PRKCE,JUN,GREM2,PRR5,PSMB10,ITGA1,FOXD1,LYN,GDF10,NEFL
0.0478	22	BP	transmembrane receptor protein serine/threonine kinase signaling pathway	FSTL3,TGFB2,FGF9,HOXA13,SERPINE1,PBLD,CCL2,CDKN1C,GDF15,THBS1,ACVRL1,CYR61,GPC3,GDF6,ZYX,FBN1,ROR2,HTRA3,JUN,GREM2,FOXD1,GDF10
0.0391	17	BP	regulation of transmembrane receptor protein serine/threonine kinase signaling pathway	FSTL3,TGFB2,FGF9,HOXA13,PBLD,CDKN1C,GDF15,THBS1,ACVRL1,CYR61,GPC3,GDF6,FBN1,HTRA3,GREM2,FOXD1,GDF10
0.000278	77	BP	protein phosphorylation	CRLF1,MAP3K14,ST3GAL1,CD74,CDK14,MYLK,MEF2C,MECOM,NOX4,TGFB2,SH2D3C,FGF9,CLIP3,PIK3CG,LIMK1,PBLD,CCL2,FAM20A,THBS4,FGF12,GNAI2,EFEMP1,CTGF,NEK6,TWIST1,GLIPR2,PRDX4,C3,HCST,RRAS,CDKN1C,GDF15,CCM2,THBS1,ATRAID,RGS3,CD27,ACVRL1,IGFBP4,CYR61,ACKR3,CDKN2A,RPS3,LATS2,ADRA2A,HHEX,ANGPT1,GDF6,CCR5,ATF3,TNFRSF11B,DACT1,STK32C,LGALS9,ROR2,AR,GPR183,ZEB2,PRKCE,SCG2,SAA1,JUN,BGN,PCP4,PRR5,ELANE,ALPK2,GRK5,PS…
1.52e-06	52	BP	signal transduction by protein phosphorylation	MAP3K14,CD74,MEF2C,MECOM,NOX4,TGFB2,SH2D3C,FGF9,PIK3CG,CCL2,FGF12,GNAI2,CTGF,GLIPR2,C3,RRAS,GDF15,CCM2,THBS1,RGS3,CD27,ACVRL1,IGFBP4,CYR61,ACKR3,RPS3,ADRA2A,ANGPT1,GDF6,CCR5,ATF3,TNFRSF11B,DACT1,LGALS9,ROR2,AR,GPR183,ZEB2,PRKCE,SCG2,SAA1,JUN,ELANE,PSMB10,ITGA1,TNF,LYN,GDF10,S1PR2,CCL5,CCL4,NEFL
1.37e-06	51	BP	MAPK cascade	MAP3K14,CD74,MEF2C,MECOM,NOX4,TGFB2,SH2D3C,FGF9,PIK3CG,CCL2,FGF12,GNAI2,CTGF,GLIPR2,C3,RRAS,GDF15,CCM2,THBS1,RGS3,CD27,IGFBP4,CYR61,ACKR3,RPS3,ADRA2A,ANGPT1,GDF6,CCR5,ATF3,TNFRSF11B,DACT1,LGALS9,ROR2,AR,GPR183,ZEB2,PRKCE,SCG2,SAA1,JUN,ELANE,PSMB10,ITGA1,TNF,LYN,GDF10,S1PR2,CCL5,CCL4,NEFL
0.0103	59	BP	regulation of protein phosphorylation	CRLF1,MAP3K14,CD74,MECOM,NOX4,TGFB2,FGF9,CLIP3,PIK3CG,PBLD,CCL2,FAM20A,THBS4,GNAI2,CTGF,TWIST1,GLIPR2,C3,RRAS,CDKN1C,GDF15,THBS1,ATRAID,RGS3,CD27,ACVRL1,IGFBP4,CYR61,ACKR3,CDKN2A,RPS3,LATS2,ADRA2A,HHEX,ANGPT1,GDF6,ATF3,TNFRSF11B,DACT1,LGALS9,AR,GPR183,ZEB2,PRKCE,SAA1,JUN,BGN,PCP4,PRR5,ELANE,PSMB10,ITGA1,TNF,LYN,GDF10,S1PR2,CCL5,CCL4,NEFL
0.00015	44	BP	regulation of MAPK cascade	MAP3K14,CD74,MECOM,NOX4,TGFB2,FGF9,PIK3CG,CCL2,GNAI2,CTGF,GLIPR2,C3,RRAS,GDF15,THBS1,RGS3,CD27,IGFBP4,CYR61,ACKR3,RPS3,ADRA2A,ANGPT1,GDF6,ATF3,TNFRSF11B,DACT1,LGALS9,AR,GPR183,ZEB2,PRKCE,SAA1,JUN,ELANE,PSMB10,ITGA1,TNF,LYN,GDF10,S1PR2,CCL5,CCL4,NEFL
0.0259	18	BP	regulation of ERK1 and ERK2 cascade	CD74,NOX4,CCL2,CTGF,GLIPR2,C3,RRAS,CYR61,ACKR3,ANGPT1,ATF3,LGALS9,GPR183,JUN,TNF,LYN,CCL5,CCL4
0.0293	52	BP	positive regulation of protein modification process	CRLF1,MAP3K14,CD74,MEF2C,NOX4,TGFB2,FGF9,CLIP3,PIK3CG,CCL2,FAM20A,THBS4,GNAI2,CTGF,GLIPR2,C3,GDF15,RAMP1,THBS1,ATRAID,PRICKLE1,CD27,ACVRL1,IGFBP4,CYR61,ACKR3,CDKN2A,RPS3,ADRA2A,ANGPT1,GDF6,TNFRSF11B,LGALS9,AR,GPR183,ZEB2,PRKCE,SAA1,JUN,PRR5,DCUN1D3,ARID5A,ELANE,PSMB10,ITGA1,TNF,LYN,GDF10,S1PR2,CCL5,CCL4,NEFL
0.019	46	BP	positive regulation of protein phosphorylation	CRLF1,MAP3K14,CD74,NOX4,TGFB2,FGF9,CLIP3,PIK3CG,CCL2,FAM20A,THBS4,GNAI2,CTGF,GLIPR2,C3,GDF15,THBS1,ATRAID,CD27,ACVRL1,IGFBP4,CYR61,ACKR3,RPS3,ADRA2A,ANGPT1,GDF6,TNFRSF11B,LGALS9,AR,GPR183,ZEB2,PRKCE,SAA1,JUN,PRR5,ELANE,PSMB10,ITGA1,TNF,LYN,GDF10,S1PR2,CCL5,CCL4,NEFL
0.00432	34	BP	positive regulation of MAPK cascade	MAP3K14,CD74,NOX4,TGFB2,FGF9,PIK3CG,CCL2,GNAI2,CTGF,GLIPR2,C3,THBS1,CD27,IGFBP4,ACKR3,RPS3,ADRA2A,ANGPT1,TNFRSF11B,LGALS9,AR,GPR183,ZEB2,PRKCE,SAA1,JUN,ELANE,PSMB10,ITGA1,TNF,S1PR2,CCL5,CCL4,NEFL
0.0365	72	BP	programmed cell death	CRLF1,MAP3K14,CD74,BCAR1,MEF2C,MECOM,NOX4,PLEKHG2,TGFB2,NFATC4,SRPX,TIMP1,CLIP3,COMP,PIK3CG,PTN,DFNA5,HOXA13,SERPINE1,GLI3,CCL2,CTGF,NEK6,NR4A3,TNFRSF8,PTGFR,TWIST1,SNAI1,IRF1,FGD3,GDF15,ACP2,P2RX4,DRAM1,THBS1,APH1B,CD27,CYR61,ACKR3,GZMA,CDKN2A,RPS3,LATS2,ANGPT1,GDF6,NLRP3,ATF3,TNFRSF11B,CX3CR1,LGALS9,AR,PRKCE,SCG2,ZMAT3,JUN,PRAMEF8,PCP4,FOXL2,CXCR3,DCUN1D3,FLNA,GRK5,PSMB10,ITGA1,TNF,GPX1,TWIST2,…
0.0478	71	BP	apoptotic process	CRLF1,MAP3K14,CD74,BCAR1,MEF2C,MECOM,NOX4,PLEKHG2,TGFB2,NFATC4,SRPX,TIMP1,CLIP3,COMP,PIK3CG,PTN,DFNA5,HOXA13,SERPINE1,GLI3,CCL2,CTGF,NEK6,NR4A3,TNFRSF8,PTGFR,TWIST1,SNAI1,IRF1,FGD3,GDF15,P2RX4,DRAM1,THBS1,APH1B,CD27,CYR61,ACKR3,GZMA,CDKN2A,RPS3,LATS2,ANGPT1,GDF6,NLRP3,ATF3,TNFRSF11B,CX3CR1,LGALS9,AR,PRKCE,SCG2,ZMAT3,JUN,PRAMEF8,PCP4,FOXL2,CXCR3,DCUN1D3,FLNA,GRK5,PSMB10,ITGA1,TNF,GPX1,TWIST2,MTFP1…
0.00132	67	BP	regulation of cell death	CRLF1,MAP3K14,CD74,BCAR1,MEF2C,MECOM,NOX4,PLEKHG2,TGFB2,NFATC4,SRPX,TIMP1,WISP1,CLIP3,COMP,PIK3CG,PTN,DFNA5,HOXA13,SERPINE1,GLI3,CCL2,CTGF,NR4A3,TNFRSF8,PTGFR,TWIST1,SNAI1,FGD3,GDF15,RRAS2,THBS1,APH1B,CD27,CYR61,ACKR3,GZMA,CDKN2A,RPS3,LATS2,ANGPT1,GDF6,NLRP3,ATF3,TNFRSF11B,CX3CR1,LGALS9,AR,SCG2,ZMAT3,JUN,PRAMEF8,PCP4,FOXL2,CXCR3,DCUN1D3,FLNA,GRK5,PSMB10,ITGA1,TNF,GPX1,TWIST2,LYN,GDF10,CCL5,NEFL
0.000781	65	BP	regulation of programmed cell death	CRLF1,MAP3K14,CD74,BCAR1,MEF2C,MECOM,NOX4,PLEKHG2,TGFB2,NFATC4,SRPX,TIMP1,CLIP3,COMP,PIK3CG,PTN,DFNA5,HOXA13,SERPINE1,GLI3,CCL2,CTGF,NR4A3,TNFRSF8,PTGFR,TWIST1,SNAI1,FGD3,GDF15,THBS1,APH1B,CD27,CYR61,ACKR3,GZMA,CDKN2A,RPS3,LATS2,ANGPT1,GDF6,NLRP3,ATF3,TNFRSF11B,CX3CR1,LGALS9,AR,SCG2,ZMAT3,JUN,PRAMEF8,PCP4,FOXL2,CXCR3,DCUN1D3,FLNA,GRK5,PSMB10,ITGA1,TNF,GPX1,TWIST2,LYN,GDF10,CCL5,NEFL
0.00125	64	BP	regulation of apoptotic process	CRLF1,MAP3K14,CD74,BCAR1,MEF2C,NOX4,PLEKHG2,TGFB2,NFATC4,SRPX,TIMP1,CLIP3,COMP,PIK3CG,PTN,DFNA5,HOXA13,SERPINE1,GLI3,CCL2,CTGF,NR4A3,TNFRSF8,PTGFR,TWIST1,SNAI1,FGD3,GDF15,THBS1,APH1B,CD27,CYR61,ACKR3,GZMA,CDKN2A,RPS3,LATS2,ANGPT1,GDF6,NLRP3,ATF3,TNFRSF11B,CX3CR1,LGALS9,AR,SCG2,ZMAT3,JUN,PRAMEF8,PCP4,FOXL2,CXCR3,DCUN1D3,FLNA,GRK5,PSMB10,ITGA1,TNF,GPX1,TWIST2,LYN,GDF10,CCL5,NEFL
0.0274	33	BP	positive regulation of cell death	MEF2C,NOX4,PLEKHG2,TGFB2,NFATC4,SRPX,CLIP3,PTN,DFNA5,HOXA13,CTGF,NR4A3,TNFRSF8,FGD3,THBS1,APH1B,CYR61,GZMA,CDKN2A,RPS3,LATS2,NLRP3,ATF3,LGALS9,ZMAT3,JUN,FOXL2,CXCR3,DCUN1D3,ITGA1,TNF,LYN,CCL5
0.00889	33	BP	positive regulation of programmed cell death	MEF2C,NOX4,PLEKHG2,TGFB2,NFATC4,SRPX,CLIP3,PTN,DFNA5,HOXA13,CTGF,NR4A3,TNFRSF8,FGD3,THBS1,APH1B,CYR61,GZMA,CDKN2A,RPS3,LATS2,NLRP3,ATF3,LGALS9,ZMAT3,JUN,FOXL2,CXCR3,DCUN1D3,ITGA1,TNF,LYN,CCL5
0.00743	33	BP	positive regulation of apoptotic process	MEF2C,NOX4,PLEKHG2,TGFB2,NFATC4,SRPX,CLIP3,PTN,DFNA5,HOXA13,CTGF,NR4A3,TNFRSF8,FGD3,THBS1,APH1B,CYR61,GZMA,CDKN2A,RPS3,LATS2,NLRP3,ATF3,LGALS9,ZMAT3,JUN,FOXL2,CXCR3,DCUN1D3,ITGA1,TNF,LYN,CCL5
0.0122	7	BP	positive regulation of leukocyte apoptotic process	MEF2C,TGFB2,NR4A3,CDKN2A,LGALS9,LYN,CCL5
0.0473	5	BP	regulation of mononuclear cell migration	CCL2,THBS1,CMKLR1,TNF,CCL5
0.000591	31	CC	anchoring junction	BCAR1,CNN2,APBB1IP,TNS1,NOX4,LIMK1,RRAS,FLNC,PALLD,STARD8,CNN1,TMEM204,RRAS2,TNS3,CIB2,LPP,RPS3,CSRP1,ZYX,NEXN,KIAA1462,TPM4,SYNPO2,SYNM,PDLIM7,FLNA,RPS4X,GRK5,ITGA1,LYN,LIMS3
0.000253	31	CC	adherens junction	BCAR1,CNN2,APBB1IP,TNS1,NOX4,LIMK1,RRAS,FLNC,PALLD,STARD8,CNN1,TMEM204,RRAS2,TNS3,CIB2,LPP,RPS3,CSRP1,ZYX,NEXN,KIAA1462,TPM4,SYNPO2,SYNM,PDLIM7,FLNA,RPS4X,GRK5,ITGA1,LYN,LIMS3
0.00102	27	CC	cell-substrate junction	BCAR1,CNN2,APBB1IP,TNS1,NOX4,LIMK1,RRAS,FLNC,PALLD,STARD8,CNN1,RRAS2,TNS3,CIB2,LPP,RPS3,CSRP1,ZYX,NEXN,TPM4,SYNPO2,PDLIM7,FLNA,RPS4X,GRK5,ITGA1,LIMS3
0.000833	27	CC	cell-substrate adherens junction	BCAR1,CNN2,APBB1IP,TNS1,NOX4,LIMK1,RRAS,FLNC,PALLD,STARD8,CNN1,RRAS2,TNS3,CIB2,LPP,RPS3,CSRP1,ZYX,NEXN,TPM4,SYNPO2,PDLIM7,FLNA,RPS4X,GRK5,ITGA1,LIMS3
0.00224	26	CC	focal adhesion	BCAR1,CNN2,APBB1IP,TNS1,NOX4,LIMK1,RRAS,FLNC,PALLD,STARD8,CNN1,RRAS2,TNS3,LPP,RPS3,CSRP1,ZYX,NEXN,TPM4,SYNPO2,PDLIM7,FLNA,RPS4X,GRK5,ITGA1,LIMS3
2.67e-10	38	CC	extracellular matrix	ELN,SLC1A3,NID2,TGFB2,TIMP1,FGF9,WISP1,COMP,PTN,SERPINE1,COL12A1,SMOC2,THBS4,EFEMP1,MFAP2,CTGF,MMP19,LOXL1,PXDN,POSTN,LAMC1,THBS1,EMILIN1,FBLN5,CYR61,COL8A1,GPC3,ADAMTS3,ACAN,COL6A3,TNFRSF11B,FBN1,BGN,EMID1,COL4A1,THSD4,COL14A1,SPON1
1.9e-09	35	CC	proteinaceous extracellular matrix	ELN,SLC1A3,NID2,TIMP1,FGF9,WISP1,COMP,PTN,COL12A1,SMOC2,THBS4,EFEMP1,MFAP2,CTGF,MMP19,LOXL1,PXDN,POSTN,LAMC1,EMILIN1,FBLN5,CYR61,COL8A1,GPC3,ADAMTS3,ACAN,COL6A3,TNFRSF11B,FBN1,BGN,EMID1,COL4A1,THSD4,COL14A1,SPON1
4.94e-08	20	CC	extracellular matrix component	ELN,SLC1A3,NID2,TIMP1,FGF9,PTN,COL12A1,SMOC2,THBS4,EFEMP1,MFAP2,LOXL1,LAMC1,COL8A1,ACAN,COL6A3,FBN1,COL4A1,THSD4,COL14A1
0.00146	13	CC	basement membrane	NID2,TIMP1,FGF9,PTN,SMOC2,THBS4,EFEMP1,LOXL1,LAMC1,COL8A1,ACAN,FBN1,COL4A1
0.00851	9	CC	actin filament bundle	CNN2,MYLK,NOX4,MYL9,MYL12A,ZYX,TPM4,PDLIM7,FLNA
0.0304	8	CC	contractile actin filament bundle	CNN2,MYLK,NOX4,MYL9,MYL12A,ZYX,TPM4,PDLIM7
0.0304	8	CC	stress fiber	CNN2,MYLK,NOX4,MYL9,MYL12A,ZYX,TPM4,PDLIM7
5.45e-09	74	CC	extracellular space	CRLF1,ELN,FSTL3,VASH1,ANGPT2,TGFB2,PCSK5,APOL1,TIMP1,FGF9,WFDC1,WISP1,EBI3,COMP,PTN,SERPINE1,CCL2,PRR4,COL12A1,THBS4,DPYSL3,STC2,FGF12,HYAL1,LOXL3,EFEMP1,IGFBP2,TTR,CTGF,ENOX1,PRDX4,SERPINB6,C3,LOXL1,PXDN,GDF15,RAMP1,POSTN,SAA2,LAMC1,CIB2,ANGPTL2,THBS1,FBLN5,SECTM1,IGFBP4,GPC3,ANGPT1,ADAMTS3,GDF6,ZSWIM5,ACTG2,COL6A3,TNFRSF11B,FIGF,FBN1,C2,LGALS9,ACTBL2,APLN,SCG2,SAA1,GREM2,FKRP,C1S,TSKU,GCNT1,COL…
0.0208	97	CC	extracellular organelle	ALDH3B1,ST3GAL1,CD74,FAM65A,CNN2,MYLK,NID2,MYL12A,MXRA5,TIMP1,FGF9,CD37,COMP,SERPINE1,PBLD,ICAM2,FAM20A,COL12A1,CLIC5,THBS4,GNAI2,HYAL1,EFEMP1,IGFBP2,TTR,TNFRSF8,GLIPR2,PRDX4,SERPINB6,C3,RRAS,RHOJ,HDHD1,PXDN,GDF15,RRAS2,SAA2,ACP2,P2RX4,DYSF,LAMC1,KDELR2,UGGT1,ANGPTL2,THBS1,EMILIN1,CD27,FBLN5,CDH11,SECTM1,SLC2A5,CRABP2,COL8A1,GPC3,RPS3,N6AMT2,PRSS23,GFRA1,ANGPT1,RHOC,ADAMTS3,COLEC12,B4GALT5,CSRP1,…
0.017	97	CC	extracellular membrane-bounded organelle	ALDH3B1,ST3GAL1,CD74,FAM65A,CNN2,MYLK,NID2,MYL12A,MXRA5,TIMP1,FGF9,CD37,COMP,SERPINE1,PBLD,ICAM2,FAM20A,COL12A1,CLIC5,THBS4,GNAI2,HYAL1,EFEMP1,IGFBP2,TTR,TNFRSF8,GLIPR2,PRDX4,SERPINB6,C3,RRAS,RHOJ,HDHD1,PXDN,GDF15,RRAS2,SAA2,ACP2,P2RX4,DYSF,LAMC1,KDELR2,UGGT1,ANGPTL2,THBS1,EMILIN1,CD27,FBLN5,CDH11,SECTM1,SLC2A5,CRABP2,COL8A1,GPC3,RPS3,N6AMT2,PRSS23,GFRA1,ANGPT1,RHOC,ADAMTS3,COLEC12,B4GALT5,CSRP1,…
0.0208	97	CC	extracellular vesicle	ALDH3B1,ST3GAL1,CD74,FAM65A,CNN2,MYLK,NID2,MYL12A,MXRA5,TIMP1,FGF9,CD37,COMP,SERPINE1,PBLD,ICAM2,FAM20A,COL12A1,CLIC5,THBS4,GNAI2,HYAL1,EFEMP1,IGFBP2,TTR,TNFRSF8,GLIPR2,PRDX4,SERPINB6,C3,RRAS,RHOJ,HDHD1,PXDN,GDF15,RRAS2,SAA2,ACP2,P2RX4,DYSF,LAMC1,KDELR2,UGGT1,ANGPTL2,THBS1,EMILIN1,CD27,FBLN5,CDH11,SECTM1,SLC2A5,CRABP2,COL8A1,GPC3,RPS3,N6AMT2,PRSS23,GFRA1,ANGPT1,RHOC,ADAMTS3,COLEC12,B4GALT5,CSRP1,…
0.017	97	CC	extracellular exosome	ALDH3B1,ST3GAL1,CD74,FAM65A,CNN2,MYLK,NID2,MYL12A,MXRA5,TIMP1,FGF9,CD37,COMP,SERPINE1,PBLD,ICAM2,FAM20A,COL12A1,CLIC5,THBS4,GNAI2,HYAL1,EFEMP1,IGFBP2,TTR,TNFRSF8,GLIPR2,PRDX4,SERPINB6,C3,RRAS,RHOJ,HDHD1,PXDN,GDF15,RRAS2,SAA2,ACP2,P2RX4,DYSF,LAMC1,KDELR2,UGGT1,ANGPTL2,THBS1,EMILIN1,CD27,FBLN5,CDH11,SECTM1,SLC2A5,CRABP2,COL8A1,GPC3,RPS3,N6AMT2,PRSS23,GFRA1,ANGPT1,RHOC,ADAMTS3,COLEC12,B4GALT5,CSRP1,…
0.0215	12	CC	Z disc	PPP1R12B,MYL9,MYL12A,FLNC,PALLD,JPH2,PDLIM3,FBXO32,SYNC,NEXN,SYNPO2,PDE4B
0.0184	16	MF	cell adhesion molecule binding	WISP1,ICAM2,NRXN2,THBS4,CTGF,POSTN,P2RX4,CIB2,THBS1,FBLN5,CYR61,FBN1,NLGN1,NLGN2,LYN,S1PR2
0.00168	12	MF	cytokine binding	CRLF1,CD74,IL10RA,NRP2,PXDN,THBS1,ACVRL1,ACKR3,CCR5,GREM2,CXCR3,ELANE
6.07e-05	22	MF	sulfur compound binding	FGF9,WISP1,COMP,PTN,CCL2,SMOC2,THBS4,DPYSL3,FGF12,NRP2,CTGF,IVD,SLC6A6,POSTN,THBS1,CYR61,GPC3,ADAMTS3,SAA1,GREM2,ELANE,CCL5
5.49e-07	23	MF	glycosaminoglycan binding	FGF9,WISP1,COMP,PTN,CCL2,SMOC2,THBS4,DPYSL3,FGF12,NRP2,CTGF,POSTN,STAB2,THBS1,CYR61,ADAMTS3,ACAN,NLRP3,SAA1,GREM2,BGN,ELANE,CCL5
4.68e-05	18	MF	heparin binding	FGF9,WISP1,COMP,PTN,CCL2,SMOC2,THBS4,FGF12,NRP2,CTGF,POSTN,THBS1,CYR61,ADAMTS3,SAA1,GREM2,ELANE,CCL5
0.000676	65	MF	receptor binding	CD74,ANGPT2,TGFB2,NFATC4,SYNDIG1,MYL12A,TIMP1,FGF9,WISP1,EBI3,PIK3CG,PTN,SERPINE1,ICAM2,CCL2,NRXN2,THBS4,STC2,FGF12,GNAI2,EFEMP1,TTR,CTGF,NR4A3,C3,HCST,PXDN,GDF15,RAMP1,P2RX4,CIB2,ANGPTL2,THBS1,FBLN5,SECTM1,CYR61,DOK2,CDC42EP2,ADRA2A,GFRA1,ANGPT1,GDF6,TNFRSF11B,FIGF,FBN1,ROR2,AR,NLGN1,NLGN2,APLN,SCG2,SAA1,GREM2,PRAMEF8,FOXL2,TLR5,FLNA,GSTK1,ITGA1,TNF,LYN,GDF10,S1PR2,CCL5,CCL4
0.00163	14	MF	growth factor binding	WISP1,PTN,SEC61B,IL10RA,IGFBP2,NRP2,CTGF,PXDN,THBS1,ACVRL1,IGFBP4,CYR61,HTRA3,COL4A1
0.0404	6	MF	insulin-like growth factor binding	WISP1,IGFBP2,CTGF,IGFBP4,CYR61,HTRA3
0.00127	11	MF	extracellular matrix structural constituent	ELN,COMP,COL12A1,PXDN,LAMC1,EMILIN1,ACAN,FBN1,BGN,COL4A1,COL14A1
0.0123	4	MF	extracellular matrix constituent conferring elasticity	ELN,EMILIN1,FBN1,COL4A1
0.0178	10	keg	Chagas disease (American trypanosomiasis)	TGFB2,PIK3CG,SERPINE1,CCL2,GNAI2,C3,JUN,CD247,TNF,CCL5
0.000186	18	keg	Focal adhesion	BCAR1,MYLK,PPP1R12B,MYL9,MYL12A,COMP,PIK3CG,THBS4,FLNC,LAMC1,THBS1,ZYX,COL6A3,FIGF,JUN,COL4A1,FLNA,ITGA1
0.0379	8	keg	Pertussis	GNAI2,IRF1,C3,NLRP3,C2,JUN,C1S,TNF
4.01e-08	28	rea	Extracellular matrix organization	ELN,NID2,TGFB2,TIMP1,COMP,SERPINE1,ICAM2,COL12A1,LOXL3,EFEMP1,MFAP2,TTR,MMP19,LOXL1,LAMC1,THBS1,FBLN5,COL8A1,ADAMTS3,ACAN,SDC3,COL6A3,FBN1,BGN,COL4A1,COL14A1,ELANE,ITGA1
0.00236	8	rea	Elastic fibre formation	ELN,TGFB2,LOXL3,EFEMP1,MFAP2,LOXL1,FBLN5,FBN1
0.0229	12	rea	Glycosaminoglycan metabolism	HS3ST1,ST3GAL1,HYAL1,CHSY1,STAB2,GPC3,HS3ST3A1,ST3GAL2,ACAN,B4GALT5,SDC3,BGN
0.000663	8	rea	Smooth Muscle Contraction	MYLK,MYL9,MYL12A,DYSF,ACTG2,TPM4,TPM2,ITGA1
