# Supplementary material for: Limited cutaneous systemic sclerosis skin demonstrates distinct molecular subsets separated by a cardiovascular development gene expression signature
Source: Arthritis Res Ther. 2017 Jul 4;19:156. doi: 10.1186/s13075-017-1360-7 (PMC5496265; doi:10.1186/s13075-017-1360-7)
Supplement: Supplementary file 4 — g:Profiler output for 70 genes with increased expression in the limited-1 group annotated to cardiovascular system development. Additional file 4 contains the following column headers. Descriptions are as follows: p value: significance of enrichment in a given term corrected for multiple hypothesis testing using default g:GOSt method g:SCS. Q&T: overlap between genes in the query (Q) and genes in the genome annotated to a given term (T). t type: term category - Gene Ontology: Biological Process (BP), Molecular Function (MF), Cellular Component (CC); KEGG (keg); Reactome (rea). t name: term name. Q&T list: list of genes forming the overlap between query (Q) and genome lists for a given term (T). (XLSX 29 kb) [file 13075_2017_1360_MOESM4_ESM.xlsx]

## Sheet: gProfiler
p-value	Q&T	t type	t name	Q&T list
0.0104	12	BP	cytokine production	TGFB2,PCSK5,NFATC4,PIK3CG,SERPINE1,CCL2,TWIST1,C3,THBS1,ANGPT1,FIGF,CXCR3
0.0471	20	BP	cellular response to stress	ELN,MYLK,VASH1,MEF2C,MECOM,TGFB2,NFATC4,PTN,CCL2,THBS4,FGF12,CTGF,TWIST1,SNAI1,CCM2,THBS1,ACKR3,JUN,GPX1,CCL5
0.00428	9	BP	aging	ELN,VASH1,NOX4,SERPINE1,CCL2,CTGF,TWIST1,JUN,CCL5
0.0268	6	BP	positive regulation of cell division	TGFB2,FGF9,PTN,HOXA13,THBS4,FIGF
0.0259	4	BP	T cell migration	PIK3CG,CCL2,CXCR3,CCL5
0.00714	24	BP	nervous system development	MEF2C,MECOM,TGFB2,NFATC4,FGF9,PTN,GLI3,CCL2,THBS4,FGF12,NRP2,TWIST1,RRAS,PRICKLE1,HHEX,ANGPT1,ACAN,HEYL,CX3CR1,SHOX2,BASP1,JUN,COL4A1,CCL5
0.0155	20	BP	positive regulation of nitrogen compound metabolic process	MEF2C,MECOM,NOX4,NFATC4,HOXA13,SERPINE1,GLI3,TWIST1,SNAI1,RAMP1,MICAL2,THBS1,ACVRL1,CYR61,HHEX,HEYL,SHOX2,JUN,CXCR3,CCL5
0.0192	25	BP	negative regulation of metabolic process	MEF2C,MECOM,TGFB2,NFATC4,FGF9,PIK3CG,PTN,SERPINE1,GLI3,CTGF,TWIST1,SNAI1,C3,THBS1,PRICKLE1,ACVRL1,GPC3,HHEX,ANGPT1,HEYL,SHOX2,BASP1,JUN,GPX1,CCL5
0.0365	23	BP	negative regulation of macromolecule metabolic process	MEF2C,MECOM,TGFB2,NFATC4,FGF9,SERPINE1,GLI3,CTGF,TWIST1,SNAI1,C3,THBS1,PRICKLE1,ACVRL1,GPC3,HHEX,ANGPT1,HEYL,SHOX2,BASP1,JUN,GPX1,CCL5
0.0273	18	BP	negative regulation of gene expression	MEF2C,MECOM,TGFB2,NFATC4,FGF9,SERPINE1,GLI3,CTGF,TWIST1,SNAI1,THBS1,PRICKLE1,HHEX,HEYL,SHOX2,BASP1,JUN,CCL5
0.0296	23	BP	negative regulation of cellular metabolic process	MEF2C,MECOM,TGFB2,NFATC4,FGF9,PIK3CG,SERPINE1,GLI3,TWIST1,SNAI1,C3,THBS1,PRICKLE1,ACVRL1,GPC3,HHEX,ANGPT1,HEYL,SHOX2,BASP1,JUN,GPX1,CCL5
0.0158	14	BP	positive regulation of transport	MYLK,TGFB2,SERPINE1,GLI3,CCL2,FGF12,TWIST1,C3,GPC3,JPH2,ANGPT1,RNF207,CXCR3,CCL5
0.0162	3	BP	natural killer cell chemotaxis	PIK3CG,CCL2,CCL5
2.87e-06	23	BP	biological adhesion	ANGPT2,TGFB2,PIK3CG,PTN,SERPINE1,GLI3,CCL2,THBS4,HYAL1,NRP2,CTGF,STAB2,THBS1,ACVRL1,CYR61,ACKR3,COL8A1,ANGPT1,ACAN,CX3CR1,CXCR3,COL14A1,CCL5
2.65e-06	23	BP	cell adhesion	ANGPT2,TGFB2,PIK3CG,PTN,SERPINE1,GLI3,CCL2,THBS4,HYAL1,NRP2,CTGF,STAB2,THBS1,ACVRL1,CYR61,ACKR3,COL8A1,ANGPT1,ACAN,CX3CR1,CXCR3,COL14A1,CCL5
0.0056	9	BP	cell-substrate adhesion	ANGPT2,PTN,SERPINE1,CTGF,THBS1,ACVRL1,CYR61,COL8A1,ANGPT1
0.000208	14	BP	regulation of cell adhesion	ANGPT2,TGFB2,PIK3CG,PTN,SERPINE1,GLI3,CCL2,HYAL1,THBS1,ACVRL1,CYR61,COL8A1,ANGPT1,CCL5
0.0114	7	BP	regulation of cell-substrate adhesion	ANGPT2,PTN,SERPINE1,THBS1,ACVRL1,CYR61,COL8A1
0.0398	4	BP	regulation of cell adhesion mediated by integrin	TGFB2,PIK3CG,SERPINE1,CCL5
0.00429	10	BP	positive regulation of cell adhesion	TGFB2,PTN,GLI3,CCL2,HYAL1,THBS1,CYR61,COL8A1,ANGPT1,CCL5
0.0299	11	BP	regulation of ion transport	MYLK,MEF2C,PIK3CG,CCL2,FGF12,TWIST1,THBS1,JPH2,RNF207,CXCR3,CCL5
0.0456	6	BP	multicellular organismal metabolic process	CCL2,CTGF,MMP19,COL8A1,COL4A1,COL14A1
0.0235	6	BP	multicellular organismal macromolecule metabolic process	CCL2,CTGF,MMP19,COL8A1,COL4A1,COL14A1
0.0179	6	BP	collagen metabolic process	CCL2,CTGF,MMP19,COL8A1,COL4A1,COL14A1
1.83e-06	11	BP	tissue migration	VASH1,ANGPT2,TGFB2,HYAL1,NRP2,THBS1,ACVRL1,ANGPT1,SCG2,JUN,GPX1
1.45e-06	11	BP	epithelium migration	VASH1,ANGPT2,TGFB2,HYAL1,NRP2,THBS1,ACVRL1,ANGPT1,SCG2,JUN,GPX1
0.00179	14	BP	behavior	MEF2C,ANGPT2,PTN,SERPINE1,CCL2,THBS4,FGF12,THBS1,FIGF,CX3CR1,SCG2,JUN,CXCR3,CCL5
7.3e-05	10	BP	regulation of behavior	MEF2C,ANGPT2,SERPINE1,CCL2,THBS4,THBS1,FIGF,SCG2,CXCR3,CCL5
1.14e-08	28	BP	response to endogenous stimulus	ELN,MEF2C,NOX4,TGFB2,FGF9,PIK3CG,PTN,HOXA13,SERPINE1,GLI3,CCL2,FGF12,HYAL1,CTGF,MMP19,C3,THBS1,ACVRL1,CYR61,GPC3,ANGPT1,HEYL,FBN1,CX3CR1,JUN,COL4A1,MB,CCL5
4.47e-08	24	BP	cellular response to endogenous stimulus	ELN,MEF2C,NOX4,TGFB2,FGF9,PIK3CG,PTN,HOXA13,SERPINE1,CCL2,FGF12,HYAL1,CTGF,THBS1,ACVRL1,CYR61,GPC3,ANGPT1,HEYL,FBN1,CX3CR1,JUN,COL4A1,CCL5
2.11e-12	33	BP	locomotion	MYLK,VASH1,MEF2C,NOX4,ANGPT2,TGFB2,FGF9,PIK3CG,PTN,SERPINE1,GLI3,CCL2,THBS4,HYAL1,NRP2,CTGF,TWIST1,SNAI1,RRAS,THBS1,ACVRL1,CYR61,ACKR3,ANGPT1,NEXN,FIGF,CX3CR1,SCG2,JUN,CXCR3,COL4A1,GPX1,CCL5
2.63e-14	25	BP	regulation of locomotion	MYLK,VASH1,NOX4,ANGPT2,TGFB2,PTN,SERPINE1,CCL2,THBS4,HYAL1,NRP2,TWIST1,SNAI1,RRAS,THBS1,ACVRL1,CYR61,ANGPT1,NEXN,FIGF,CX3CR1,SCG2,JUN,CXCR3,CCL5
0.00148	9	BP	negative regulation of locomotion	VASH1,ANGPT2,PTN,SERPINE1,CCL2,RRAS,THBS1,ACVRL1,CX3CR1
2.29e-11	18	BP	positive regulation of locomotion	MYLK,NOX4,TGFB2,SERPINE1,CCL2,THBS4,HYAL1,NRP2,TWIST1,SNAI1,THBS1,CYR61,ANGPT1,FIGF,SCG2,JUN,CXCR3,CCL5
0.000273	24	BP	death	MEF2C,MECOM,NOX4,TGFB2,NFATC4,PIK3CG,PTN,HOXA13,SERPINE1,GLI3,CCL2,CTGF,TWIST1,SNAI1,THBS1,CYR61,ACKR3,ANGPT1,CX3CR1,SCG2,JUN,CXCR3,GPX1,CCL5
0.000273	24	BP	cell death	MEF2C,MECOM,NOX4,TGFB2,NFATC4,PIK3CG,PTN,HOXA13,SERPINE1,GLI3,CCL2,CTGF,TWIST1,SNAI1,THBS1,CYR61,ACKR3,ANGPT1,CX3CR1,SCG2,JUN,CXCR3,GPX1,CCL5
9.87e-05	24	BP	programmed cell death	MEF2C,MECOM,NOX4,TGFB2,NFATC4,PIK3CG,PTN,HOXA13,SERPINE1,GLI3,CCL2,CTGF,TWIST1,SNAI1,THBS1,CYR61,ACKR3,ANGPT1,CX3CR1,SCG2,JUN,CXCR3,GPX1,CCL5
8.07e-05	24	BP	apoptotic process	MEF2C,MECOM,NOX4,TGFB2,NFATC4,PIK3CG,PTN,HOXA13,SERPINE1,GLI3,CCL2,CTGF,TWIST1,SNAI1,THBS1,CYR61,ACKR3,ANGPT1,CX3CR1,SCG2,JUN,CXCR3,GPX1,CCL5
3.07e-05	13	BP	cell-type specific apoptotic process	MEF2C,TGFB2,PIK3CG,HOXA13,SERPINE1,GLI3,CCL2,THBS1,ANGPT1,SCG2,JUN,GPX1,CCL5
0.0409	5	BP	epithelial cell apoptotic process	PIK3CG,SERPINE1,THBS1,ANGPT1,SCG2
2.2e-06	24	BP	regulation of cell death	MEF2C,MECOM,NOX4,TGFB2,NFATC4,PIK3CG,PTN,HOXA13,SERPINE1,GLI3,CCL2,CTGF,TWIST1,SNAI1,THBS1,CYR61,ACKR3,ANGPT1,CX3CR1,SCG2,JUN,CXCR3,GPX1,CCL5
6.89e-07	24	BP	regulation of programmed cell death	MEF2C,MECOM,NOX4,TGFB2,NFATC4,PIK3CG,PTN,HOXA13,SERPINE1,GLI3,CCL2,CTGF,TWIST1,SNAI1,THBS1,CYR61,ACKR3,ANGPT1,CX3CR1,SCG2,JUN,CXCR3,GPX1,CCL5
3.59e-06	23	BP	regulation of apoptotic process	MEF2C,NOX4,TGFB2,NFATC4,PIK3CG,PTN,HOXA13,SERPINE1,GLI3,CCL2,CTGF,TWIST1,SNAI1,THBS1,CYR61,ACKR3,ANGPT1,CX3CR1,SCG2,JUN,CXCR3,GPX1,CCL5
2.19e-06	19	BP	negative regulation of cell death	MEF2C,MECOM,PIK3CG,SERPINE1,GLI3,CCL2,CTGF,TWIST1,SNAI1,THBS1,CYR61,ACKR3,ANGPT1,CX3CR1,SCG2,JUN,CXCR3,GPX1,CCL5
5.17e-06	18	BP	negative regulation of programmed cell death	MEF2C,MECOM,PIK3CG,SERPINE1,GLI3,CCL2,TWIST1,SNAI1,THBS1,CYR61,ACKR3,ANGPT1,CX3CR1,SCG2,JUN,CXCR3,GPX1,CCL5
3.16e-05	17	BP	negative regulation of apoptotic process	MEF2C,PIK3CG,SERPINE1,GLI3,CCL2,TWIST1,SNAI1,THBS1,CYR61,ACKR3,ANGPT1,CX3CR1,SCG2,JUN,CXCR3,GPX1,CCL5
0.00855	12	BP	positive regulation of cell death	MEF2C,NOX4,TGFB2,NFATC4,PTN,HOXA13,CTGF,THBS1,CYR61,JUN,CXCR3,CCL5
0.00492	12	BP	positive regulation of programmed cell death	MEF2C,NOX4,TGFB2,NFATC4,PTN,HOXA13,CTGF,THBS1,CYR61,JUN,CXCR3,CCL5
0.00451	12	BP	positive regulation of apoptotic process	MEF2C,NOX4,TGFB2,NFATC4,PTN,HOXA13,CTGF,THBS1,CYR61,JUN,CXCR3,CCL5
0.000203	28	BP	immune system process	MYLK,MEF2C,MECOM,ANGPT2,TGFB2,FGF9,PIK3CG,SERPINE1,GLI3,CCL2,THBS4,C3,RRAS,THBS1,PRICKLE1,ACKR3,GPC3,HHEX,ANGPT1,FIGF,CX3CR1,SCG2,FOXL1,JUN,CXCR3,MB,GPX1,CCL5
5.59e-06	24	BP	response to oxygen-containing compound	ELN,MEF2C,NOX4,ANGPT2,TGFB2,FGF9,PIK3CG,PTN,SERPINE1,CCL2,HYAL1,CTGF,MMP19,C3,LOXL1,THBS1,ANGPT1,FBN1,CX3CR1,JUN,COL4A1,MB,GPX1,CCL5
1.13e-13	30	BP	localization of cell	MYLK,VASH1,MEF2C,NOX4,ANGPT2,TGFB2,PIK3CG,PTN,SERPINE1,GLI3,CCL2,THBS4,HYAL1,NRP2,CTGF,TWIST1,SNAI1,RRAS,THBS1,ACVRL1,CYR61,ANGPT1,NEXN,FIGF,CX3CR1,SCG2,JUN,CXCR3,GPX1,CCL5
0.0217	27	BP	phosphorus metabolic process	MYLK,MEF2C,MECOM,NOX4,TGFB2,FGF9,PIK3CG,CCL2,THBS4,FGF12,CTGF,TWIST1,C3,RRAS,RAMP1,CCM2,THBS1,ACVRL1,CYR61,ACKR3,HHEX,ANGPT1,SCG2,JUN,CXCR3,GPX1,CCL5
0.0149	27	BP	phosphate-containing compound metabolic process	MYLK,MEF2C,MECOM,NOX4,TGFB2,FGF9,PIK3CG,CCL2,THBS4,FGF12,CTGF,TWIST1,C3,RRAS,RAMP1,CCM2,THBS1,ACVRL1,CYR61,ACKR3,HHEX,ANGPT1,SCG2,JUN,CXCR3,GPX1,CCL5
0.00143	24	BP	phosphorylation	MYLK,MEF2C,MECOM,NOX4,TGFB2,FGF9,PIK3CG,CCL2,THBS4,FGF12,CTGF,TWIST1,C3,RRAS,CCM2,THBS1,ACVRL1,CYR61,ACKR3,HHEX,ANGPT1,SCG2,JUN,CCL5
0.000441	22	BP	regulation of phosphorus metabolic process	MEF2C,MECOM,NOX4,TGFB2,FGF9,PIK3CG,CCL2,THBS4,CTGF,TWIST1,C3,RRAS,RAMP1,THBS1,ACVRL1,CYR61,ACKR3,HHEX,ANGPT1,JUN,CXCR3,CCL5
0.000387	22	BP	regulation of phosphate metabolic process	MEF2C,MECOM,NOX4,TGFB2,FGF9,PIK3CG,CCL2,THBS4,CTGF,TWIST1,C3,RRAS,RAMP1,THBS1,ACVRL1,CYR61,ACKR3,HHEX,ANGPT1,JUN,CXCR3,CCL5
0.00354	19	BP	regulation of phosphorylation	MECOM,NOX4,TGFB2,FGF9,PIK3CG,CCL2,THBS4,CTGF,TWIST1,C3,RRAS,THBS1,ACVRL1,CYR61,ACKR3,HHEX,ANGPT1,JUN,CCL5
1.34e-07	32	BP	response to external stimulus	ELN,MYLK,MEF2C,MECOM,ANGPT2,TGFB2,FGF9,PIK3CG,PTN,SERPINE1,GLI3,CCL2,THBS4,HYAL1,NRP2,C3,RRAS,LOXL1,STAB2,THBS1,CYR61,ACKR3,GPC3,ANGPT1,FIGF,CX3CR1,SCG2,JUN,CXCR3,COL4A1,GPX1,CCL5
6.21e-08	20	BP	taxis	ANGPT2,TGFB2,FGF9,PIK3CG,SERPINE1,GLI3,CCL2,THBS4,NRP2,RRAS,THBS1,CYR61,ACKR3,ANGPT1,FIGF,CX3CR1,SCG2,CXCR3,COL4A1,CCL5
6.21e-08	20	BP	chemotaxis	ANGPT2,TGFB2,FGF9,PIK3CG,SERPINE1,GLI3,CCL2,THBS4,NRP2,RRAS,THBS1,CYR61,ACKR3,ANGPT1,FIGF,CX3CR1,SCG2,CXCR3,COL4A1,CCL5
0.00456	5	BP	positive chemotaxis	ANGPT2,ANGPT1,FIGF,SCG2,CCL5
0.00229	19	BP	regulation of response to stress	MYLK,VASH1,MEF2C,MECOM,TGFB2,PIK3CG,SERPINE1,CCL2,CTGF,TWIST1,SNAI1,C3,STAB2,THBS1,ACKR3,CX3CR1,JUN,GPX1,CCL5
2.65e-08	32	BP	regulation of localization	MYLK,VASH1,MEF2C,NOX4,ANGPT2,TGFB2,PIK3CG,PTN,SERPINE1,GLI3,CCL2,THBS4,FGF12,HYAL1,NRP2,TWIST1,SNAI1,C3,RRAS,THBS1,ACVRL1,CYR61,GPC3,JPH2,ANGPT1,RNF207,NEXN,FIGF,CX3CR1,JUN,CXCR3,CCL5
0.000306	16	BP	regulation of response to external stimulus	MYLK,ANGPT2,PIK3CG,SERPINE1,CCL2,THBS4,C3,STAB2,THBS1,ACKR3,FIGF,CX3CR1,SCG2,CXCR3,GPX1,CCL5
6.93e-05	9	BP	regulation of chemotaxis	ANGPT2,SERPINE1,CCL2,THBS4,THBS1,FIGF,SCG2,CXCR3,CCL5
3.33e-13	39	BP	regulation of multicellular organismal process	VASH1,MEF2C,ANGPT2,TGFB2,NFATC4,PIK3CG,PTN,SERPINE1,GLI3,CCL2,THBS4,HYAL1,NRP2,CTGF,POPDC2,TWIST1,SNAI1,C3,RRAS,STAB2,THBS1,PRICKLE1,ACVRL1,CYR61,JPH2,HHEX,ANGPT1,RNF207,HEYL,FIGF,CX3CR1,SHOX2,BASP1,JUN,GJC1,CXCR3,COL14A1,GPX1,CCL5
3.65e-10	37	BP	cellular response to chemical stimulus	ELN,MEF2C,NOX4,ANGPT2,TGFB2,PCSK5,NFATC4,FGF9,PIK3CG,PTN,HOXA13,SERPINE1,CCL2,THBS4,FGF12,HYAL1,NRP2,CTGF,TWIST1,TMEM204,THBS1,ACVRL1,CYR61,ACKR3,GPC3,HHEX,ANGPT1,HEYL,FIGF,FBN1,CX3CR1,SCG2,JUN,CXCR3,COL4A1,GPX1,CCL5
4.68e-11	39	BP	response to organic substance	ELN,MEF2C,NOX4,ANGPT2,TGFB2,PCSK5,FGF9,PIK3CG,PTN,HOXA13,SERPINE1,GLI3,CCL2,THBS4,FGF12,HYAL1,NRP2,CTGF,TWIST1,MMP19,C3,LOXL1,TMEM204,THBS1,ACVRL1,CYR61,ACKR3,GPC3,HHEX,ANGPT1,HEYL,FIGF,FBN1,CX3CR1,JUN,CXCR3,COL4A1,MB,CCL5
0.0102	7	BP	response to ketone	ELN,TGFB2,PTN,CCL2,C3,THBS1,CCL5
0.00127	5	BP	response to progesterone	TGFB2,PTN,CCL2,C3,THBS1
0.00174	15	BP	response to organic cyclic compound	ELN,MEF2C,NOX4,ANGPT2,TGFB2,PIK3CG,PTN,GLI3,CCL2,CTGF,MMP19,C3,THBS1,JUN,CCL5
1.74e-16	29	BP	response to growth factor	ELN,MEF2C,NOX4,ANGPT2,TGFB2,PCSK5,FGF9,PTN,HOXA13,SERPINE1,CCL2,FGF12,HYAL1,NRP2,CTGF,TWIST1,TMEM204,THBS1,ACVRL1,CYR61,GPC3,HHEX,ANGPT1,HEYL,FIGF,FBN1,CX3CR1,JUN,CCL5
0.0137	9	BP	response to fibroblast growth factor	ELN,FGF9,CCL2,FGF12,HYAL1,CTGF,THBS1,ANGPT1,CCL5
2.87e-07	12	BP	response to transforming growth factor beta	ELN,MEF2C,NOX4,TGFB2,SERPINE1,CCL2,THBS1,ACVRL1,FBN1,CX3CR1,JUN,CCL5
0.00789	14	BP	response to lipid	ELN,MEF2C,TGFB2,PTN,SERPINE1,GLI3,CCL2,CTGF,C3,LOXL1,THBS1,CX3CR1,JUN,CCL5
0.0038	16	BP	response to hormone	ELN,MEF2C,TGFB2,FGF9,PTN,GLI3,CCL2,CTGF,MMP19,C3,THBS1,ANGPT1,FBN1,JUN,MB,CCL5
1.94e-09	33	BP	cellular response to organic substance	ELN,MEF2C,NOX4,ANGPT2,TGFB2,PCSK5,FGF9,PIK3CG,PTN,HOXA13,SERPINE1,CCL2,FGF12,HYAL1,NRP2,CTGF,TWIST1,TMEM204,THBS1,ACVRL1,CYR61,ACKR3,GPC3,HHEX,ANGPT1,HEYL,FIGF,FBN1,CX3CR1,JUN,CXCR3,COL4A1,CCL5
8.39e-17	29	BP	cellular response to growth factor stimulus	ELN,MEF2C,NOX4,ANGPT2,TGFB2,PCSK5,FGF9,PTN,HOXA13,SERPINE1,CCL2,FGF12,HYAL1,NRP2,CTGF,TWIST1,TMEM204,THBS1,ACVRL1,CYR61,GPC3,HHEX,ANGPT1,HEYL,FIGF,FBN1,CX3CR1,JUN,CCL5
2.49e-07	12	BP	cellular response to transforming growth factor beta stimulus	ELN,MEF2C,NOX4,TGFB2,SERPINE1,CCL2,THBS1,ACVRL1,FBN1,CX3CR1,JUN,CCL5
0.0116	9	BP	cellular response to fibroblast growth factor stimulus	ELN,FGF9,CCL2,FGF12,HYAL1,CTGF,THBS1,ANGPT1,CCL5
2.75e-06	20	BP	response to wounding	MYLK,VASH1,ANGPT2,TGFB2,PIK3CG,SERPINE1,GLI3,CCL2,CTGF,C3,STAB2,THBS1,ACVRL1,CYR61,ANGPT1,FIGF,CX3CR1,JUN,GPX1,CCL5
0.00657	10	BP	regulation of response to wounding	MYLK,PIK3CG,SERPINE1,CCL2,C3,STAB2,THBS1,CX3CR1,GPX1,CCL5
0.00137	14	BP	wound healing	MYLK,ANGPT2,TGFB2,PIK3CG,SERPINE1,GLI3,C3,STAB2,THBS1,ACVRL1,CYR61,ANGPT1,FIGF,GPX1
4.71e-06	32	BP	positive regulation of macromolecule metabolic process	MEF2C,MECOM,NOX4,TGFB2,NFATC4,FGF9,PIK3CG,HOXA13,SERPINE1,GLI3,CCL2,THBS4,CTGF,TWIST1,SNAI1,C3,RAMP1,MICAL2,THBS1,PRICKLE1,ACVRL1,CYR61,ACKR3,GPC3,HHEX,ANGPT1,RNF207,HEYL,SHOX2,JUN,CXCR3,CCL5
0.000123	23	BP	positive regulation of gene expression	MEF2C,MECOM,TGFB2,NFATC4,FGF9,HOXA13,SERPINE1,GLI3,CTGF,TWIST1,SNAI1,C3,MICAL2,THBS1,ACVRL1,CYR61,HHEX,RNF207,HEYL,SHOX2,JUN,CXCR3,CCL5
1.22e-33	58	BP	anatomical structure morphogenesis	ELN,MYLK,VASH1,MEF2C,MECOM,NOX4,ANGPT2,TGFB2,PCSK5,NFATC4,FGF9,PIK3CG,PTN,HOXA13,SERPINE1,GLI3,CCL2,THBS4,HYAL1,NRP2,CTGF,TWIST1,MMP19,SNAI1,C3,RRAS,RHOJ,RAMP1,MICAL2,STAB2,CCM2,THBS1,PRICKLE1,ACVRL1,CYR61,ACKR3,COL8A1,GPC3,HHEX,ANGPT1,ACAN,RNF207,LY6E,HEYL,FIGF,FBN1,PRRX2,CX3CR1,SHOX2,SCG2,FOXL1,BASP1,JUN,GJC1,CXCR3,COL4A1,GPX1,CCL5
0.00142	20	BP	cellular component morphogenesis	MEF2C,NOX4,TGFB2,NFATC4,FGF9,PTN,HOXA13,GLI3,CCL2,THBS4,NRP2,TWIST1,SNAI1,RRAS,RHOJ,ANGPT1,HEYL,SHOX2,BASP1,COL4A1
0.000611	20	BP	cell morphogenesis	MEF2C,NOX4,TGFB2,NFATC4,FGF9,PTN,HOXA13,GLI3,CCL2,THBS4,NRP2,TWIST1,SNAI1,RRAS,RHOJ,ANGPT1,HEYL,SHOX2,BASP1,COL4A1
1.13e-06	23	BP	negative regulation of response to stimulus	MECOM,ANGPT2,TGFB2,FGF9,SERPINE1,GLI3,CCL2,TWIST1,BICC1,SNAI1,THBS1,PRICKLE1,ACKR3,GPC3,HHEX,ANGPT1,HEYL,FBN1,KIF7,CX3CR1,SCG2,GPX1,CCL5
4.63e-21	41	BP	tissue development	ELN,MYLK,MEF2C,MECOM,NOX4,TGFB2,NFATC4,FGF9,PTN,HOXA13,GLI3,HYAL1,NRP2,CTGF,POPDC2,TWIST1,SNAI1,MICAL2,CCM2,THBS1,PRICKLE1,ACVRL1,CYR61,COL8A1,GPC3,JPH2,HHEX,ACAN,RNF207,LY6E,NEXN,HEYL,PRRX2,SHOX2,FOXL1,BASP1,JUN,GJC1,COL4A1,COL14A1,GPX1
1.3e-08	13	BP	connective tissue development	MEF2C,TGFB2,FGF9,GLI3,HYAL1,CTGF,SNAI1,THBS1,ACVRL1,CYR61,ACAN,PRRX2,SHOX2
1.43e-08	23	BP	epithelium development	MEF2C,MECOM,TGFB2,NFATC4,PTN,HOXA13,GLI3,CTGF,TWIST1,SNAI1,MICAL2,CCM2,PRICKLE1,ACVRL1,CYR61,GPC3,HHEX,RNF207,HEYL,BASP1,JUN,COL4A1,GPX1
0.0372	11	BP	epithelial cell differentiation	MEF2C,PTN,HOXA13,GLI3,CCM2,ACVRL1,HHEX,BASP1,JUN,COL4A1,GPX1
5.49e-10	16	BP	muscle tissue development	ELN,MYLK,MEF2C,NOX4,TGFB2,POPDC2,TWIST1,PRICKLE1,JPH2,LY6E,NEXN,HEYL,SHOX2,GJC1,COL14A1,GPX1
4.93e-09	15	BP	striated muscle tissue development	ELN,MEF2C,NOX4,TGFB2,POPDC2,TWIST1,PRICKLE1,JPH2,LY6E,NEXN,HEYL,SHOX2,GJC1,COL14A1,GPX1
6.96e-14	23	BP	tissue morphogenesis	MYLK,MEF2C,TGFB2,NFATC4,PTN,HOXA13,GLI3,NRP2,TWIST1,SNAI1,MICAL2,CCM2,PRICKLE1,ACVRL1,CYR61,GPC3,HHEX,RNF207,LY6E,HEYL,SHOX2,FOXL1,COL4A1
5.39e-08	16	BP	morphogenesis of an epithelium	MEF2C,TGFB2,NFATC4,HOXA13,GLI3,TWIST1,SNAI1,MICAL2,CCM2,PRICKLE1,ACVRL1,CYR61,GPC3,HHEX,RNF207,COL4A1
0.000211	23	BP	positive regulation of biosynthetic process	MEF2C,MECOM,NOX4,TGFB2,NFATC4,HOXA13,SERPINE1,GLI3,CCL2,CTGF,TWIST1,SNAI1,RAMP1,MICAL2,THBS1,ACVRL1,CYR61,HHEX,HEYL,SHOX2,JUN,CXCR3,CCL5
4.95e-05	9	BP	appendage development	MECOM,PCSK5,FGF9,HOXA13,GLI3,TWIST1,GPC3,PRRX2,SHOX2
4.95e-05	9	BP	limb development	MECOM,PCSK5,FGF9,HOXA13,GLI3,TWIST1,GPC3,PRRX2,SHOX2
1.65e-05	9	BP	appendage morphogenesis	MECOM,PCSK5,FGF9,HOXA13,GLI3,TWIST1,GPC3,PRRX2,SHOX2
1.65e-05	9	BP	limb morphogenesis	MECOM,PCSK5,FGF9,HOXA13,GLI3,TWIST1,GPC3,PRRX2,SHOX2
0.0485	4	BP	forelimb morphogenesis	MECOM,HOXA13,TWIST1,SHOX2
1.12e-07	29	BP	positive regulation of response to stimulus	MYLK,MEF2C,NOX4,TGFB2,NFATC4,FGF9,PIK3CG,SERPINE1,CCL2,THBS4,CTGF,C3,THBS1,ACVRL1,CYR61,ACKR3,GPC3,JPH2,HHEX,ANGPT1,FIGF,KIF7,PRRX2,SHOX2,SCG2,JUN,CXCR3,GPX1,CCL5
0.000343	10	BP	positive regulation of response to external stimulus	PIK3CG,SERPINE1,CCL2,THBS4,C3,THBS1,FIGF,SCG2,CXCR3,CCL5
0.00638	7	BP	positive regulation of response to wounding	MYLK,PIK3CG,SERPINE1,CCL2,C3,THBS1,CCL5
1.11e-05	9	BP	positive regulation of behavior	MEF2C,SERPINE1,CCL2,THBS4,THBS1,FIGF,SCG2,CXCR3,CCL5
4.87e-05	8	BP	positive regulation of chemotaxis	SERPINE1,CCL2,THBS4,THBS1,FIGF,SCG2,CXCR3,CCL5
1.42e-07	21	BP	negative regulation of multicellular organismal process	VASH1,MEF2C,ANGPT2,TGFB2,NFATC4,PIK3CG,PTN,SERPINE1,GLI3,CCL2,THBS4,TWIST1,SNAI1,THBS1,PRICKLE1,ACVRL1,HHEX,ANGPT1,RNF207,CX3CR1,CXCR3
3.92e-12	35	BP	regulation of developmental process	VASH1,MEF2C,MECOM,ANGPT2,TGFB2,NFATC4,FGF9,PTN,SERPINE1,GLI3,CCL2,THBS4,HYAL1,CTGF,TWIST1,SNAI1,C3,RRAS,RHOJ,THBS1,PRICKLE1,ACVRL1,CYR61,JPH2,HHEX,RNF207,HEYL,CX3CR1,SHOX2,BASP1,JUN,CXCR3,COL14A1,GPX1,CCL5
2.33e-11	24	BP	regulation of anatomical structure morphogenesis	VASH1,MEF2C,ANGPT2,TGFB2,NFATC4,PTN,SERPINE1,CCL2,THBS4,HYAL1,TWIST1,SNAI1,C3,RRAS,RHOJ,THBS1,ACVRL1,HHEX,RNF207,CX3CR1,SHOX2,BASP1,CXCR3,CCL5
0.00761	6	BP	regulation of muscle tissue development	MEF2C,TWIST1,PRICKLE1,JPH2,SHOX2,COL14A1
4.53e-13	32	BP	regulation of multicellular organismal development	VASH1,MEF2C,ANGPT2,TGFB2,NFATC4,PTN,SERPINE1,GLI3,CCL2,THBS4,HYAL1,CTGF,TWIST1,SNAI1,C3,RRAS,THBS1,PRICKLE1,ACVRL1,CYR61,JPH2,HHEX,RNF207,HEYL,CX3CR1,SHOX2,BASP1,JUN,CXCR3,COL14A1,GPX1,CCL5
3.46e-08	23	BP	positive regulation of developmental process	MEF2C,MECOM,ANGPT2,TGFB2,PTN,SERPINE1,GLI3,HYAL1,CTGF,TWIST1,SNAI1,C3,RRAS,THBS1,ACVRL1,CYR61,HEYL,CX3CR1,SHOX2,BASP1,JUN,CXCR3,CCL5
1.41e-05	17	BP	negative regulation of developmental process	VASH1,ANGPT2,TGFB2,NFATC4,PTN,SERPINE1,GLI3,CCL2,THBS4,TWIST1,SNAI1,THBS1,PRICKLE1,ACVRL1,HHEX,CX3CR1,CXCR3
2.07e-15	44	BP	regulation of signaling	MEF2C,MECOM,NOX4,TGFB2,NFATC4,FGF9,PIK3CG,PTN,HOXA13,SERPINE1,GLI3,CCL2,CTGF,TWIST1,BICC1,SNAI1,C3,RRAS,RHOJ,TMEM204,RAMP1,THBS1,PRICKLE1,ACVRL1,CYR61,ACKR3,GPC3,JPH2,HHEX,ANGPT1,RNF207,HEYL,FIGF,FBN1,KIF7,PRRX2,CX3CR1,SHOX2,SCG2,FOXL1,JUN,CXCR3,GPX1,CCL5
4.85e-07	25	BP	positive regulation of signaling	NOX4,TGFB2,NFATC4,FGF9,PIK3CG,PTN,CCL2,CTGF,C3,THBS1,ACVRL1,CYR61,ACKR3,GPC3,JPH2,HHEX,ANGPT1,KIF7,PRRX2,CX3CR1,SHOX2,JUN,CXCR3,GPX1,CCL5
1.22e-10	28	BP	positive regulation of multicellular organismal process	MEF2C,ANGPT2,TGFB2,NFATC4,PTN,SERPINE1,GLI3,CCL2,HYAL1,NRP2,CTGF,TWIST1,SNAI1,C3,RRAS,THBS1,ACVRL1,CYR61,ANGPT1,RNF207,HEYL,FIGF,CX3CR1,SHOX2,BASP1,JUN,CXCR3,CCL5
2.26e-14	36	BP	movement of cell or subcellular component	MYLK,VASH1,MEF2C,NOX4,ANGPT2,TGFB2,FGF9,PIK3CG,PTN,SERPINE1,GLI3,CCL2,THBS4,FGF12,HYAL1,NRP2,CTGF,TWIST1,SNAI1,RRAS,THBS1,ACVRL1,CYR61,ANGPT1,RNF207,NEXN,FIGF,KIF7,CX3CR1,SCG2,JUN,GJC1,CXCR3,COL4A1,GPX1,CCL5
1.13e-13	30	BP	cell motility	MYLK,VASH1,MEF2C,NOX4,ANGPT2,TGFB2,PIK3CG,PTN,SERPINE1,GLI3,CCL2,THBS4,HYAL1,NRP2,CTGF,TWIST1,SNAI1,RRAS,THBS1,ACVRL1,CYR61,ANGPT1,NEXN,FIGF,CX3CR1,SCG2,JUN,CXCR3,GPX1,CCL5
1.04e-14	30	BP	cell migration	MYLK,VASH1,MEF2C,NOX4,ANGPT2,TGFB2,PIK3CG,PTN,SERPINE1,GLI3,CCL2,THBS4,HYAL1,NRP2,CTGF,TWIST1,SNAI1,RRAS,THBS1,ACVRL1,CYR61,ANGPT1,NEXN,FIGF,CX3CR1,SCG2,JUN,CXCR3,GPX1,CCL5
5.62e-06	12	BP	ameboidal-type cell migration	VASH1,ANGPT2,TGFB2,HYAL1,NRP2,TWIST1,THBS1,ACVRL1,ANGPT1,SCG2,JUN,GPX1
1.25e-06	11	BP	epithelial cell migration	VASH1,ANGPT2,TGFB2,HYAL1,NRP2,THBS1,ACVRL1,ANGPT1,SCG2,JUN,GPX1
0.000239	8	BP	endothelial cell migration	VASH1,ANGPT2,NRP2,THBS1,ACVRL1,ANGPT1,SCG2,GPX1
0.000727	6	BP	blood vessel endothelial cell migration	VASH1,ANGPT2,THBS1,ACVRL1,ANGPT1,GPX1
1.67e-06	13	BP	leukocyte migration	ANGPT2,TGFB2,PIK3CG,SERPINE1,CCL2,THBS4,THBS1,ANGPT1,FIGF,CX3CR1,SCG2,CXCR3,CCL5
9.44e-07	10	BP	myeloid leukocyte migration	TGFB2,PIK3CG,SERPINE1,CCL2,THBS4,THBS1,FIGF,CX3CR1,SCG2,CCL5
0.000535	7	BP	granulocyte migration	TGFB2,PIK3CG,CCL2,THBS4,THBS1,SCG2,CCL5
2.64e-06	11	BP	cell chemotaxis	TGFB2,PIK3CG,SERPINE1,CCL2,THBS4,THBS1,FIGF,CX3CR1,SCG2,CXCR3,CCL5
1.64e-07	11	BP	leukocyte chemotaxis	TGFB2,PIK3CG,SERPINE1,CCL2,THBS4,THBS1,FIGF,CX3CR1,SCG2,CXCR3,CCL5
0.00792	4	BP	macrophage chemotaxis	CCL2,THBS1,CX3CR1,CCL5
0.000282	7	BP	granulocyte chemotaxis	TGFB2,PIK3CG,CCL2,THBS4,THBS1,SCG2,CCL5
2.32e-14	25	BP	regulation of cellular component movement	MYLK,VASH1,NOX4,ANGPT2,TGFB2,PTN,SERPINE1,CCL2,THBS4,HYAL1,NRP2,TWIST1,SNAI1,RRAS,THBS1,ACVRL1,CYR61,ANGPT1,RNF207,NEXN,FIGF,CX3CR1,JUN,CXCR3,CCL5
5.25e-14	24	BP	regulation of cell motility	MYLK,VASH1,NOX4,ANGPT2,TGFB2,PTN,SERPINE1,CCL2,THBS4,HYAL1,NRP2,TWIST1,SNAI1,RRAS,THBS1,ACVRL1,CYR61,ANGPT1,NEXN,FIGF,CX3CR1,JUN,CXCR3,CCL5
2.11e-13	23	BP	regulation of cell migration	MYLK,VASH1,NOX4,ANGPT2,TGFB2,PTN,SERPINE1,CCL2,THBS4,HYAL1,NRP2,SNAI1,RRAS,THBS1,ACVRL1,CYR61,ANGPT1,NEXN,FIGF,CX3CR1,JUN,CXCR3,CCL5
0.00437	7	BP	regulation of leukocyte migration	SERPINE1,CCL2,THBS4,THBS1,FIGF,CXCR3,CCL5
0.00455	6	BP	regulation of leukocyte chemotaxis	SERPINE1,CCL2,THBS4,THBS1,FIGF,CCL5
0.0485	4	BP	regulation of granulocyte chemotaxis	CCL2,THBS4,THBS1,CCL5
2.56e-05	9	BP	regulation of epithelial cell migration	VASH1,ANGPT2,TGFB2,HYAL1,NRP2,THBS1,ACVRL1,ANGPT1,JUN
0.00993	6	BP	regulation of endothelial cell migration	VASH1,ANGPT2,NRP2,THBS1,ACVRL1,ANGPT1
0.00279	5	BP	regulation of blood vessel endothelial cell migration	VASH1,ANGPT2,THBS1,ACVRL1,ANGPT1
0.0359	4	BP	negative regulation of endothelial cell migration	VASH1,ANGPT2,THBS1,ACVRL1
0.00483	4	BP	negative regulation of blood vessel endothelial cell migration	VASH1,ANGPT2,THBS1,ACVRL1
2.76e-10	17	BP	positive regulation of cellular component movement	MYLK,NOX4,TGFB2,SERPINE1,CCL2,THBS4,HYAL1,NRP2,TWIST1,SNAI1,THBS1,CYR61,ANGPT1,RNF207,FIGF,JUN,CCL5
2.73e-09	16	BP	positive regulation of cell motility	MYLK,NOX4,TGFB2,SERPINE1,CCL2,THBS4,HYAL1,NRP2,TWIST1,SNAI1,THBS1,CYR61,ANGPT1,FIGF,JUN,CCL5
2.51e-08	15	BP	positive regulation of cell migration	MYLK,NOX4,TGFB2,SERPINE1,CCL2,THBS4,HYAL1,NRP2,SNAI1,THBS1,CYR61,ANGPT1,FIGF,JUN,CCL5
0.00993	6	BP	positive regulation of leukocyte migration	SERPINE1,CCL2,THBS4,THBS1,FIGF,CCL5
0.00158	6	BP	positive regulation of leukocyte chemotaxis	SERPINE1,CCL2,THBS4,THBS1,FIGF,CCL5
0.0162	3	BP	positive regulation of macrophage chemotaxis	CCL2,THBS1,CCL5
0.00575	6	BP	positive regulation of epithelial cell migration	TGFB2,HYAL1,NRP2,THBS1,ANGPT1,JUN
6.03e-05	10	BP	negative regulation of cellular component movement	VASH1,ANGPT2,PTN,SERPINE1,CCL2,RRAS,THBS1,ACVRL1,RNF207,CX3CR1
0.000253	9	BP	negative regulation of cell motility	VASH1,ANGPT2,PTN,SERPINE1,CCL2,RRAS,THBS1,ACVRL1,CX3CR1
0.000161	9	BP	negative regulation of cell migration	VASH1,ANGPT2,PTN,SERPINE1,CCL2,RRAS,THBS1,ACVRL1,CX3CR1
1.27e-25	39	BP	anatomical structure formation involved in morphogenesis	VASH1,MEF2C,ANGPT2,TGFB2,NFATC4,FGF9,PIK3CG,PTN,SERPINE1,GLI3,CCL2,THBS4,HYAL1,NRP2,CTGF,TWIST1,MMP19,SNAI1,C3,RRAS,RAMP1,STAB2,THBS1,PRICKLE1,ACVRL1,CYR61,ACKR3,COL8A1,HHEX,ANGPT1,HEYL,FIGF,CX3CR1,SCG2,JUN,CXCR3,COL4A1,GPX1,CCL5
9.09e-08	17	BP	muscle structure development	ELN,MYLK,MEF2C,NOX4,NFATC4,POPDC2,TWIST1,TMEM204,PRICKLE1,JPH2,LY6E,NEXN,HEYL,SHOX2,BASP1,COL14A1,GPX1
0.00248	10	BP	muscle cell differentiation	MEF2C,NOX4,NFATC4,POPDC2,TMEM204,PRICKLE1,NEXN,SHOX2,COL14A1,GPX1
0.0127	8	BP	striated muscle cell differentiation	MEF2C,NOX4,POPDC2,PRICKLE1,NEXN,SHOX2,COL14A1,GPX1
2.45e-12	26	BP	embryo development	MEF2C,MECOM,TGFB2,PCSK5,FGF9,HOXA13,GLI3,HYAL1,NRP2,TWIST1,SNAI1,MICAL2,CCM2,PRICKLE1,ACVRL1,CYR61,COL8A1,GPC3,HHEX,ANGPT1,RNF207,LY6E,FBN1,PRRX2,SHOX2,BASP1
3.2e-07	17	BP	embryo development ending in birth or egg hatching	MEF2C,MECOM,PCSK5,FGF9,GLI3,HYAL1,TWIST1,SNAI1,CCM2,PRICKLE1,ACVRL1,CYR61,HHEX,ANGPT1,LY6E,PRRX2,SHOX2
2.63e-07	17	BP	chordate embryonic development	MEF2C,MECOM,PCSK5,FGF9,GLI3,HYAL1,TWIST1,SNAI1,CCM2,PRICKLE1,ACVRL1,CYR61,HHEX,ANGPT1,LY6E,PRRX2,SHOX2
0.00316	10	BP	in utero embryonic development	MECOM,GLI3,TWIST1,SNAI1,CCM2,ACVRL1,CYR61,HHEX,ANGPT1,LY6E
1.22e-08	18	BP	embryonic morphogenesis	MEF2C,MECOM,FGF9,HOXA13,GLI3,HYAL1,TWIST1,SNAI1,MICAL2,PRICKLE1,CYR61,COL8A1,GPC3,HHEX,RNF207,FBN1,PRRX2,SHOX2
8.95e-05	8	BP	embryonic appendage morphogenesis	MECOM,FGF9,HOXA13,GLI3,TWIST1,GPC3,PRRX2,SHOX2
8.95e-05	8	BP	embryonic limb morphogenesis	MECOM,FGF9,HOXA13,GLI3,TWIST1,GPC3,PRRX2,SHOX2
0.0205	4	BP	embryonic forelimb morphogenesis	MECOM,HOXA13,TWIST1,SHOX2
1.12e-12	22	BP	tube development	MEF2C,TGFB2,PCSK5,NFATC4,FGF9,PTN,HOXA13,GLI3,CTGF,TWIST1,MICAL2,CCM2,PRICKLE1,ACVRL1,GPC3,HHEX,RNF207,HEYL,SHOX2,FOXL1,BASP1,COL4A1
2.74e-07	14	BP	tube morphogenesis	MEF2C,NFATC4,HOXA13,GLI3,TWIST1,MICAL2,CCM2,PRICKLE1,ACVRL1,GPC3,HHEX,RNF207,SHOX2,COL4A1
1.07e-05	12	BP	epithelial tube morphogenesis	MEF2C,NFATC4,GLI3,TWIST1,MICAL2,CCM2,PRICKLE1,ACVRL1,GPC3,HHEX,RNF207,COL4A1
2.48e-15	44	BP	regulation of cell communication	MEF2C,MECOM,NOX4,TGFB2,NFATC4,FGF9,PIK3CG,PTN,HOXA13,SERPINE1,GLI3,CCL2,CTGF,TWIST1,BICC1,SNAI1,C3,RRAS,RHOJ,TMEM204,RAMP1,THBS1,PRICKLE1,ACVRL1,CYR61,ACKR3,GPC3,JPH2,HHEX,ANGPT1,RNF207,HEYL,FIGF,FBN1,KIF7,PRRX2,CX3CR1,SHOX2,SCG2,FOXL1,JUN,CXCR3,GPX1,CCL5
6.23e-07	25	BP	positive regulation of cell communication	NOX4,TGFB2,NFATC4,FGF9,PIK3CG,PTN,CCL2,CTGF,C3,THBS1,ACVRL1,CYR61,ACKR3,GPC3,JPH2,HHEX,ANGPT1,KIF7,PRRX2,CX3CR1,SHOX2,JUN,CXCR3,GPX1,CCL5
2.71e-05	20	BP	negative regulation of cell communication	MECOM,FGF9,SERPINE1,GLI3,TWIST1,BICC1,SNAI1,THBS1,PRICKLE1,ACKR3,GPC3,HHEX,RNF207,HEYL,FBN1,KIF7,CX3CR1,SCG2,GPX1,CCL5
1.38e-15	42	BP	regulation of signal transduction	MEF2C,MECOM,NOX4,TGFB2,NFATC4,FGF9,PIK3CG,HOXA13,SERPINE1,GLI3,CCL2,CTGF,TWIST1,BICC1,SNAI1,C3,RRAS,RHOJ,TMEM204,RAMP1,THBS1,PRICKLE1,ACVRL1,CYR61,ACKR3,GPC3,JPH2,HHEX,ANGPT1,HEYL,FIGF,FBN1,KIF7,PRRX2,CX3CR1,SHOX2,SCG2,FOXL1,JUN,CXCR3,GPX1,CCL5
2.99e-06	23	BP	positive regulation of signal transduction	NOX4,TGFB2,NFATC4,FGF9,PIK3CG,CCL2,CTGF,C3,THBS1,ACVRL1,CYR61,ACKR3,GPC3,JPH2,HHEX,ANGPT1,KIF7,PRRX2,SHOX2,JUN,CXCR3,GPX1,CCL5
0.0357	9	BP	regulation of apoptotic signaling pathway	TGFB2,NFATC4,SERPINE1,SNAI1,THBS1,ACKR3,CX3CR1,SCG2,GPX1
2.27e-05	20	BP	negative regulation of signaling	MECOM,FGF9,SERPINE1,GLI3,TWIST1,BICC1,SNAI1,THBS1,PRICKLE1,ACKR3,GPC3,HHEX,RNF207,HEYL,FBN1,KIF7,CX3CR1,SCG2,GPX1,CCL5
0.0418	7	BP	morphogenesis of a branching structure	NFATC4,HOXA13,GLI3,GPC3,HHEX,SHOX2,COL4A1
2.53e-30	58	BP	animal organ development	ELN,MYLK,MEF2C,MECOM,NOX4,ANGPT2,TGFB2,PCSK5,NFATC4,FGF9,PTN,HOXA13,SERPINE1,GLI3,CCL2,FGF12,HYAL1,NRP2,CTGF,POPDC2,TWIST1,BICC1,MMP19,SNAI1,RRAS,RHOJ,MICAL2,ADAM19,CCM2,THBS1,PRICKLE1,ACVRL1,CYR61,COL8A1,GPC3,JPH2,HHEX,ANGPT1,PDLIM3,ACAN,RNF207,LY6E,NEXN,HEYL,FBN1,KIF7,PRRX2,CX3CR1,SHOX2,FOXL1,BASP1,JUN,GJC1,COL4A1,COL14A1,MB,GPX1,CCL5
2.54e-05	14	BP	sensory organ development	TGFB2,FGF9,PTN,HOXA13,GLI3,TWIST1,RHOJ,CCM2,ACVRL1,COL8A1,FBN1,PRRX2,JUN,COL4A1
0.000209	11	BP	eye development	TGFB2,FGF9,PTN,GLI3,TWIST1,RHOJ,ACVRL1,COL8A1,FBN1,JUN,COL4A1
0.00606	9	BP	camera-type eye development	PTN,GLI3,TWIST1,RHOJ,ACVRL1,COL8A1,FBN1,JUN,COL4A1
0.0246	7	BP	respiratory tube development	PCSK5,FGF9,PTN,GLI3,CTGF,GPC3,HHEX
0.00085	9	BP	mesenchyme development	MEF2C,TGFB2,FGF9,NRP2,TWIST1,SNAI1,THBS1,HEYL,BASP1
2.28e-05	12	BP	muscle organ development	ELN,MYLK,MEF2C,TWIST1,PRICKLE1,JPH2,LY6E,HEYL,SHOX2,BASP1,COL14A1,GPX1
0.00761	6	BP	regulation of muscle organ development	MEF2C,TWIST1,PRICKLE1,JPH2,SHOX2,COL14A1
0.00681	6	BP	regulation of striated muscle tissue development	MEF2C,TWIST1,PRICKLE1,JPH2,SHOX2,COL14A1
0.0132	7	BP	skeletal muscle organ development	ELN,MEF2C,TWIST1,HEYL,SHOX2,BASP1,GPX1
1.77e-17	30	BP	organ morphogenesis	ELN,MYLK,MEF2C,TGFB2,FGF9,PTN,HOXA13,GLI3,CCL2,HYAL1,NRP2,CTGF,TWIST1,SNAI1,MICAL2,THBS1,CYR61,COL8A1,GPC3,HHEX,ACAN,RNF207,LY6E,HEYL,FBN1,PRRX2,SHOX2,FOXL1,BASP1,JUN
1.83e-07	15	BP	embryonic organ development	MEF2C,TGFB2,PCSK5,FGF9,GLI3,HYAL1,TWIST1,SNAI1,MICAL2,CYR61,HHEX,RNF207,FBN1,PRRX2,SHOX2
0.000453	10	BP	embryonic organ morphogenesis	MEF2C,FGF9,GLI3,HYAL1,TWIST1,MICAL2,RNF207,FBN1,PRRX2,SHOX2
1.88e-88	70	BP	circulatory system development	ELN,MYLK,VASH1,MEF2C,MECOM,NOX4,ANGPT2,TGFB2,PCSK5,NFATC4,FGF9,PIK3CG,PTN,HOXA13,SERPINE1,GLI3,CCL2,THBS4,FGF12,HYAL1,NRP2,CTGF,POPDC2,TWIST1,BICC1,MMP19,SNAI1,C3,RRAS,RHOJ,LOXL1,TMEM204,RAMP1,MICAL2,ADAM19,STAB2,CCM2,THBS1,PRICKLE1,ACVRL1,CYR61,ACKR3,COL8A1,GPC3,JPH2,HHEX,ANGPT1,PDLIM3,ACAN,RNF207,LY6E,NEXN,HEYL,FIGF,FBN1,KIF7,PRRX2,CX3CR1,SHOX2,SCG2,FOXL1,BASP1,JUN,GJC1,CXCR3,COL4A1,COL14A1,MB,…
0.00564	7	BP	digestive system development	TGFB2,PCSK5,FGF9,HOXA13,GLI3,SHOX2,FOXL1
0.00305	7	BP	digestive tract development	TGFB2,PCSK5,FGF9,HOXA13,GLI3,SHOX2,FOXL1
0.000572	5	BP	embryonic digestive tract development	TGFB2,PCSK5,FGF9,GLI3,SHOX2
6.32e-07	29	BP	cell development	MEF2C,ANGPT2,TGFB2,NFATC4,FGF9,PTN,HOXA13,GLI3,THBS4,NRP2,POPDC2,TWIST1,SNAI1,RRAS,CCM2,CYR61,ANGPT1,ACAN,NEXN,HEYL,CX3CR1,SHOX2,BASP1,JUN,GJC1,COL4A1,COL14A1,GPX1,CCL5
0.00518	7	BP	muscle cell development	MEF2C,NFATC4,POPDC2,NEXN,SHOX2,COL14A1,GPX1
0.0439	6	BP	striated muscle cell development	MEF2C,POPDC2,NEXN,SHOX2,COL14A1,GPX1
0.0167	15	BP	cell morphogenesis involved in differentiation	MEF2C,TGFB2,NFATC4,FGF9,HOXA13,GLI3,NRP2,TWIST1,SNAI1,RRAS,ANGPT1,HEYL,SHOX2,BASP1,COL4A1
8.19e-06	12	BP	urogenital system development	MEF2C,MECOM,ANGPT2,PCSK5,HOXA13,GLI3,GPC3,ANGPT1,HEYL,FBN1,BASP1,COL4A1
2.36e-05	11	BP	renal system development	MEF2C,MECOM,ANGPT2,PCSK5,GLI3,GPC3,ANGPT1,HEYL,FBN1,BASP1,COL4A1
0.00196	9	BP	kidney development	MEF2C,ANGPT2,PCSK5,GLI3,GPC3,ANGPT1,HEYL,FBN1,BASP1
0.00163	7	BP	nephron development	MEF2C,ANGPT2,GLI3,GPC3,ANGPT1,HEYL,BASP1
7.46e-09	17	BP	skeletal system development	MEF2C,TGFB2,PCSK5,FGF9,HOXA13,GLI3,HYAL1,CTGF,TWIST1,SNAI1,THBS1,ACVRL1,CYR61,ACAN,FBN1,PRRX2,SHOX2
7.06e-05	8	BP	embryonic skeletal system development	MEF2C,PCSK5,FGF9,GLI3,HYAL1,TWIST1,PRRX2,SHOX2
4.73e-10	13	BP	cartilage development	MEF2C,TGFB2,FGF9,GLI3,HYAL1,CTGF,SNAI1,THBS1,ACVRL1,CYR61,ACAN,PRRX2,SHOX2
0.00023	7	BP	chondrocyte differentiation	MEF2C,FGF9,GLI3,CTGF,ACVRL1,ACAN,SHOX2
0.000294	6	BP	regulation of cartilage development	TGFB2,GLI3,CTGF,ACVRL1,CYR61,SHOX2
1.91e-05	10	BP	skeletal system morphogenesis	MEF2C,TGFB2,GLI3,HYAL1,CTGF,TWIST1,THBS1,ACAN,PRRX2,SHOX2
0.00428	6	BP	embryonic skeletal system morphogenesis	MEF2C,GLI3,HYAL1,TWIST1,PRRX2,SHOX2
1.88e-88	70	BP	cardiovascular system development	ELN,MYLK,VASH1,MEF2C,MECOM,NOX4,ANGPT2,TGFB2,PCSK5,NFATC4,FGF9,PIK3CG,PTN,HOXA13,SERPINE1,GLI3,CCL2,THBS4,FGF12,HYAL1,NRP2,CTGF,POPDC2,TWIST1,BICC1,MMP19,SNAI1,C3,RRAS,RHOJ,LOXL1,TMEM204,RAMP1,MICAL2,ADAM19,STAB2,CCM2,THBS1,PRICKLE1,ACVRL1,CYR61,ACKR3,COL8A1,GPC3,JPH2,HHEX,ANGPT1,PDLIM3,ACAN,RNF207,LY6E,NEXN,HEYL,FIGF,FBN1,KIF7,PRRX2,CX3CR1,SHOX2,SCG2,FOXL1,BASP1,JUN,GJC1,CXCR3,COL4A1,COL14A1,MB,…
2.03e-53	49	BP	vasculature development	ELN,MYLK,VASH1,MEF2C,ANGPT2,TGFB2,PCSK5,NFATC4,FGF9,PIK3CG,PTN,HOXA13,SERPINE1,GLI3,CCL2,THBS4,HYAL1,NRP2,CTGF,TWIST1,MMP19,C3,RRAS,RHOJ,LOXL1,TMEM204,RAMP1,STAB2,CCM2,THBS1,PRICKLE1,ACVRL1,CYR61,ACKR3,COL8A1,GPC3,HHEX,ANGPT1,FIGF,KIF7,PRRX2,CX3CR1,SCG2,JUN,GJC1,CXCR3,COL4A1,GPX1,CCL5
5.57e-13	16	BP	regulation of vasculature development	VASH1,ANGPT2,PTN,SERPINE1,CCL2,THBS4,HYAL1,TWIST1,C3,RRAS,THBS1,ACVRL1,HHEX,CX3CR1,CXCR3,CCL5
1.11e-09	10	BP	negative regulation of vasculature development	VASH1,ANGPT2,PTN,SERPINE1,CCL2,THBS4,THBS1,HHEX,CX3CR1,CXCR3
5.33e-09	11	BP	positive regulation of vasculature development	ANGPT2,SERPINE1,HYAL1,TWIST1,C3,RRAS,THBS1,ACVRL1,CX3CR1,CXCR3,CCL5
0.0288	13	BP	immune system development	MEF2C,MECOM,TGFB2,GLI3,C3,RRAS,GPC3,HHEX,ANGPT1,FOXL1,JUN,MB,CCL5
0.0104	25	BP	regulation of protein metabolic process	MEF2C,MECOM,NOX4,TGFB2,FGF9,PIK3CG,SERPINE1,CCL2,THBS4,CTGF,TWIST1,C3,RRAS,RAMP1,THBS1,PRICKLE1,ACVRL1,CYR61,ACKR3,GPC3,HHEX,ANGPT1,JUN,GPX1,CCL5
0.00811	19	BP	positive regulation of protein metabolic process	MEF2C,NOX4,TGFB2,FGF9,PIK3CG,CCL2,THBS4,CTGF,C3,RAMP1,THBS1,PRICKLE1,ACVRL1,CYR61,ACKR3,GPC3,ANGPT1,JUN,CCL5
0.00291	25	BP	regulation of cellular protein metabolic process	MEF2C,MECOM,NOX4,TGFB2,FGF9,PIK3CG,SERPINE1,CCL2,THBS4,CTGF,TWIST1,C3,RRAS,RAMP1,THBS1,PRICKLE1,ACVRL1,CYR61,ACKR3,GPC3,HHEX,ANGPT1,JUN,GPX1,CCL5
0.000713	22	BP	regulation of protein modification process	MEF2C,MECOM,NOX4,TGFB2,FGF9,PIK3CG,CCL2,THBS4,CTGF,TWIST1,C3,RRAS,RAMP1,THBS1,PRICKLE1,ACVRL1,CYR61,ACKR3,HHEX,ANGPT1,JUN,CCL5
7.39e-39	39	BP	heart development	MEF2C,MECOM,NOX4,TGFB2,PCSK5,NFATC4,PTN,HOXA13,GLI3,FGF12,NRP2,POPDC2,TWIST1,BICC1,SNAI1,MICAL2,ADAM19,CCM2,THBS1,PRICKLE1,CYR61,GPC3,JPH2,HHEX,PDLIM3,ACAN,RNF207,LY6E,NEXN,HEYL,FBN1,KIF7,SHOX2,FOXL1,BASP1,JUN,GJC1,COL14A1,MB
1.92e-06	11	BP	heart morphogenesis	MEF2C,TGFB2,TWIST1,MICAL2,THBS1,CYR61,RNF207,LY6E,HEYL,SHOX2,JUN
0.00841	5	BP	outflow tract morphogenesis	MEF2C,TWIST1,THBS1,HEYL,JUN
3.33e-06	10	BP	cardiac muscle tissue development	MEF2C,NOX4,TGFB2,POPDC2,PRICKLE1,JPH2,LY6E,NEXN,GJC1,COL14A1
0.000107	30	BP	positive regulation of cellular metabolic process	MEF2C,MECOM,NOX4,TGFB2,NFATC4,FGF9,PIK3CG,HOXA13,SERPINE1,GLI3,CCL2,THBS4,CTGF,TWIST1,SNAI1,C3,RAMP1,MICAL2,THBS1,PRICKLE1,ACVRL1,CYR61,ACKR3,HHEX,ANGPT1,HEYL,SHOX2,JUN,CXCR3,CCL5
0.000445	18	BP	positive regulation of phosphorus metabolic process	MEF2C,NOX4,TGFB2,FGF9,PIK3CG,CCL2,THBS4,CTGF,C3,RAMP1,THBS1,ACVRL1,CYR61,ACKR3,ANGPT1,JUN,CXCR3,CCL5
0.000445	18	BP	positive regulation of phosphate metabolic process	MEF2C,NOX4,TGFB2,FGF9,PIK3CG,CCL2,THBS4,CTGF,C3,RAMP1,THBS1,ACVRL1,CYR61,ACKR3,ANGPT1,JUN,CXCR3,CCL5
0.0147	15	BP	positive regulation of phosphorylation	NOX4,TGFB2,FGF9,PIK3CG,CCL2,THBS4,CTGF,C3,THBS1,ACVRL1,CYR61,ACKR3,ANGPT1,JUN,CCL5
0.0141	18	BP	positive regulation of cellular protein metabolic process	MEF2C,NOX4,TGFB2,FGF9,PIK3CG,CCL2,THBS4,CTGF,C3,RAMP1,THBS1,PRICKLE1,ACVRL1,CYR61,ACKR3,ANGPT1,JUN,CCL5
0.00454	19	BP	regulation of cell differentiation	MEF2C,MECOM,TGFB2,NFATC4,FGF9,PTN,GLI3,CTGF,TWIST1,SNAI1,PRICKLE1,ACVRL1,CYR61,HEYL,CX3CR1,SHOX2,JUN,COL14A1,CCL5
0.000929	15	BP	positive regulation of cell differentiation	MEF2C,MECOM,TGFB2,PTN,GLI3,CTGF,TWIST1,SNAI1,ACVRL1,CYR61,HEYL,CX3CR1,SHOX2,JUN,CCL5
0.0285	10	BP	positive regulation of cell development	MEF2C,TGFB2,PTN,GLI3,TWIST1,SNAI1,HEYL,CX3CR1,SHOX2,CCL5
1.59e-50	47	BP	blood vessel development	ELN,MYLK,VASH1,MEF2C,ANGPT2,TGFB2,PCSK5,NFATC4,FGF9,PIK3CG,PTN,HOXA13,SERPINE1,GLI3,CCL2,THBS4,HYAL1,NRP2,CTGF,TWIST1,MMP19,C3,RRAS,LOXL1,RAMP1,STAB2,CCM2,THBS1,PRICKLE1,ACVRL1,CYR61,ACKR3,COL8A1,GPC3,HHEX,ANGPT1,FIGF,KIF7,PRRX2,CX3CR1,SCG2,JUN,GJC1,CXCR3,COL4A1,GPX1,CCL5
5.94e-08	9	BP	artery development	ELN,MYLK,HOXA13,GLI3,LOXL1,PRICKLE1,ACVRL1,KIF7,PRRX2
0.00226	5	BP	aorta development	ELN,MYLK,LOXL1,PRICKLE1,KIF7
0.00165	27	BP	intracellular signal transduction	MYLK,MEF2C,MECOM,NOX4,TGFB2,NFATC4,FGF9,PIK3CG,CCL2,FGF12,CTGF,TWIST1,SNAI1,C3,RRAS,RHOJ,CCM2,THBS1,CYR61,ACKR3,JPH2,ANGPT1,SCG2,JUN,CXCR3,GPX1,CCL5
0.000252	8	BP	protein kinase B signaling	NOX4,PIK3CG,CCL2,RRAS,THBS1,ANGPT1,GPX1,CCL5
0.000893	21	BP	regulation of intracellular signal transduction	MECOM,NOX4,TGFB2,FGF9,PIK3CG,CCL2,CTGF,TWIST1,SNAI1,C3,RRAS,RHOJ,THBS1,CYR61,ACKR3,JPH2,ANGPT1,JUN,CXCR3,GPX1,CCL5
0.0215	6	BP	regulation of protein kinase B signaling	NOX4,PIK3CG,RRAS,THBS1,ANGPT1,GPX1
0.00774	15	BP	positive regulation of intracellular signal transduction	NOX4,TGFB2,FGF9,PIK3CG,CCL2,CTGF,C3,THBS1,ACKR3,JPH2,ANGPT1,JUN,CXCR3,GPX1,CCL5
0.0459	5	BP	positive regulation of protein kinase B signaling	NOX4,PIK3CG,THBS1,ANGPT1,GPX1
1.2e-05	6	BP	heart valve development	MEF2C,TGFB2,TWIST1,CYR61,HEYL,SHOX2
0.000261	5	BP	heart valve morphogenesis	MEF2C,TGFB2,TWIST1,CYR61,HEYL
6.01e-12	39	BP	cell surface receptor signaling pathway	MEF2C,ANGPT2,TGFB2,PCSK5,FGF9,PTN,HOXA13,SERPINE1,GLI3,CCL2,FGF12,NRP2,CTGF,BICC1,SNAI1,TMEM204,CCM2,THBS1,PRICKLE1,ACVRL1,CYR61,ACKR3,GPC3,HHEX,ANGPT1,LY6E,HEYL,FIGF,FBN1,KIF7,PRRX2,CX3CR1,SHOX2,SCG2,FOXL1,JUN,CXCR3,GPX1,CCL5
1e-06	22	BP	enzyme linked receptor protein signaling pathway	MEF2C,ANGPT2,TGFB2,PCSK5,FGF9,PTN,HOXA13,SERPINE1,CCL2,FGF12,NRP2,CTGF,TMEM204,THBS1,ACVRL1,CYR61,GPC3,HHEX,ANGPT1,FIGF,FBN1,JUN
0.000144	11	BP	transmembrane receptor protein serine/threonine kinase signaling pathway	TGFB2,FGF9,HOXA13,SERPINE1,CCL2,THBS1,ACVRL1,CYR61,GPC3,FBN1,JUN
0.00415	8	BP	regulation of transmembrane receptor protein serine/threonine kinase signaling pathway	TGFB2,FGF9,HOXA13,THBS1,ACVRL1,CYR61,GPC3,FBN1
0.00644	6	BP	positive regulation of transmembrane receptor protein serine/threonine kinase signaling pathway	TGFB2,FGF9,THBS1,ACVRL1,CYR61,GPC3
0.0246	7	BP	transforming growth factor beta receptor signaling pathway	TGFB2,SERPINE1,CCL2,THBS1,ACVRL1,FBN1,JUN
0.0163	6	BP	smoothened signaling pathway	FGF9,GLI3,GPC3,KIF7,PRRX2,SHOX2
0.000563	6	BP	regulation of smoothened signaling pathway	FGF9,GLI3,GPC3,KIF7,PRRX2,SHOX2
0.000126	5	BP	positive regulation of smoothened signaling pathway	FGF9,GPC3,KIF7,PRRX2,SHOX2
0.000227	8	BP	cardiac chamber development	MEF2C,PCSK5,HOXA13,CYR61,LY6E,HEYL,KIF7,SHOX2
9.6e-40	39	BP	blood vessel morphogenesis	MYLK,VASH1,ANGPT2,TGFB2,NFATC4,FGF9,PIK3CG,PTN,HOXA13,SERPINE1,CCL2,THBS4,HYAL1,NRP2,CTGF,TWIST1,MMP19,C3,RRAS,RAMP1,STAB2,CCM2,THBS1,ACVRL1,CYR61,ACKR3,COL8A1,HHEX,ANGPT1,FIGF,PRRX2,CX3CR1,SCG2,JUN,GJC1,CXCR3,COL4A1,GPX1,CCL5
6.61e-10	10	BP	negative regulation of blood vessel morphogenesis	VASH1,ANGPT2,PTN,SERPINE1,CCL2,THBS4,THBS1,HHEX,CX3CR1,CXCR3
3.61e-34	34	BP	angiogenesis	VASH1,ANGPT2,TGFB2,NFATC4,FGF9,PIK3CG,PTN,SERPINE1,CCL2,THBS4,HYAL1,NRP2,CTGF,TWIST1,MMP19,C3,RRAS,RAMP1,STAB2,THBS1,ACVRL1,CYR61,ACKR3,COL8A1,HHEX,ANGPT1,FIGF,CX3CR1,SCG2,JUN,CXCR3,COL4A1,GPX1,CCL5
1.33e-13	16	BP	regulation of angiogenesis	VASH1,ANGPT2,PTN,SERPINE1,CCL2,THBS4,HYAL1,TWIST1,C3,RRAS,THBS1,ACVRL1,HHEX,CX3CR1,CXCR3,CCL5
1.87e-09	11	BP	positive regulation of angiogenesis	ANGPT2,SERPINE1,HYAL1,TWIST1,C3,RRAS,THBS1,ACVRL1,CX3CR1,CXCR3,CCL5
4.39e-10	10	BP	negative regulation of angiogenesis	VASH1,ANGPT2,PTN,SERPINE1,CCL2,THBS4,THBS1,HHEX,CX3CR1,CXCR3
0.022	5	BP	vasculogenesis	HOXA13,CCM2,ACKR3,HHEX,GJC1
5.8e-05	10	BP	regulation of cellular response to growth factor stimulus	FGF9,HOXA13,TMEM204,THBS1,ACVRL1,CYR61,GPC3,HHEX,FIGF,FBN1
0.00653	5	BP	glomerulus development	MEF2C,ANGPT2,ANGPT1,HEYL,BASP1
4.71e-05	24	BP	protein phosphorylation	MYLK,MEF2C,MECOM,NOX4,TGFB2,FGF9,PIK3CG,CCL2,THBS4,FGF12,CTGF,TWIST1,C3,RRAS,CCM2,THBS1,ACVRL1,CYR61,ACKR3,HHEX,ANGPT1,SCG2,JUN,CCL5
0.00133	19	BP	regulation of protein phosphorylation	MECOM,NOX4,TGFB2,FGF9,PIK3CG,CCL2,THBS4,CTGF,TWIST1,C3,RRAS,THBS1,ACVRL1,CYR61,ACKR3,HHEX,ANGPT1,JUN,CCL5
3.87e-05	23	BP	positive regulation of macromolecule biosynthetic process	MEF2C,MECOM,NOX4,TGFB2,NFATC4,HOXA13,SERPINE1,GLI3,CCL2,CTGF,TWIST1,SNAI1,RAMP1,MICAL2,THBS1,ACVRL1,CYR61,HHEX,HEYL,SHOX2,JUN,CXCR3,CCL5
4.01e-05	8	BP	cardiocyte differentiation	MEF2C,NOX4,TGFB2,POPDC2,TWIST1,PRICKLE1,NEXN,COL14A1
0.00483	6	BP	cardiac muscle cell differentiation	MEF2C,NOX4,POPDC2,PRICKLE1,NEXN,COL14A1
0.0132	20	BP	positive regulation of cellular biosynthetic process	MEF2C,MECOM,NOX4,NFATC4,HOXA13,SERPINE1,GLI3,TWIST1,SNAI1,RAMP1,MICAL2,THBS1,ACVRL1,CYR61,HHEX,HEYL,SHOX2,JUN,CXCR3,CCL5
2.77e-05	19	BP	negative regulation of signal transduction	MECOM,FGF9,SERPINE1,GLI3,TWIST1,BICC1,SNAI1,THBS1,PRICKLE1,ACKR3,GPC3,HHEX,HEYL,FBN1,KIF7,CX3CR1,SCG2,GPX1,CCL5
0.0107	4	BP	regulation of vascular endothelial growth factor receptor signaling pathway	FGF9,TMEM204,HHEX,FIGF
1.12e-07	20	BP	signal transduction by protein phosphorylation	MEF2C,MECOM,NOX4,TGFB2,FGF9,PIK3CG,CCL2,FGF12,CTGF,C3,RRAS,CCM2,THBS1,ACVRL1,CYR61,ACKR3,ANGPT1,SCG2,JUN,CCL5
5.16e-07	19	BP	MAPK cascade	MEF2C,MECOM,NOX4,TGFB2,FGF9,PIK3CG,CCL2,FGF12,CTGF,C3,RRAS,CCM2,THBS1,CYR61,ACKR3,ANGPT1,SCG2,JUN,CCL5
7.03e-05	10	BP	ERK1 and ERK2 cascade	NOX4,CCL2,CTGF,C3,RRAS,CYR61,ACKR3,ANGPT1,JUN,CCL5
0.000432	15	BP	regulation of MAPK cascade	MECOM,NOX4,TGFB2,FGF9,PIK3CG,CCL2,CTGF,C3,RRAS,THBS1,CYR61,ACKR3,ANGPT1,JUN,CCL5
4.23e-05	10	BP	regulation of ERK1 and ERK2 cascade	NOX4,CCL2,CTGF,C3,RRAS,CYR61,ACKR3,ANGPT1,JUN,CCL5
0.000827	18	BP	positive regulation of protein modification process	MEF2C,NOX4,TGFB2,FGF9,PIK3CG,CCL2,THBS4,CTGF,C3,RAMP1,THBS1,PRICKLE1,ACVRL1,CYR61,ACKR3,ANGPT1,JUN,CCL5
0.00918	15	BP	positive regulation of protein phosphorylation	NOX4,TGFB2,FGF9,PIK3CG,CCL2,THBS4,CTGF,C3,THBS1,ACVRL1,CYR61,ACKR3,ANGPT1,JUN,CCL5
0.00565	12	BP	positive regulation of MAPK cascade	NOX4,TGFB2,FGF9,PIK3CG,CCL2,CTGF,C3,THBS1,ACKR3,ANGPT1,JUN,CCL5
0.000593	8	BP	positive regulation of ERK1 and ERK2 cascade	NOX4,CCL2,CTGF,C3,ACKR3,ANGPT1,JUN,CCL5
0.0213	21	BP	transcription from RNA polymerase II promoter	MEF2C,MECOM,NFATC4,FGF9,HOXA13,SERPINE1,GLI3,CTGF,TWIST1,SNAI1,MICAL2,ACVRL1,CYR61,GPC3,HHEX,HEYL,FBN1,SHOX2,FOXL1,JUN,CXCR3
0.0147	20	BP	regulation of transcription from RNA polymerase II promoter	MEF2C,MECOM,NFATC4,FGF9,HOXA13,SERPINE1,GLI3,TWIST1,SNAI1,MICAL2,ACVRL1,CYR61,GPC3,HHEX,HEYL,FBN1,SHOX2,FOXL1,JUN,CXCR3
0.0308	7	BP	negative regulation of apoptotic signaling pathway	SERPINE1,SNAI1,THBS1,ACKR3,CX3CR1,SCG2,GPX1
0.0118	15	BP	positive regulation of transcription from RNA polymerase II promoter	MEF2C,MECOM,NFATC4,HOXA13,SERPINE1,GLI3,TWIST1,MICAL2,ACVRL1,CYR61,HHEX,HEYL,SHOX2,JUN,CXCR3
0.0364	5	BP	regulation of BMP signaling pathway	HOXA13,ACVRL1,CYR61,GPC3,FBN1
0.000807	18	BP	response to abiotic stimulus	ELN,MYLK,NOX4,ANGPT2,TGFB2,NFATC4,PTN,CCL2,HYAL1,CTGF,TWIST1,THBS1,GPC3,FIGF,JUN,MB,GPX1,CCL5
9.77e-05	11	BP	response to oxygen levels	ELN,NOX4,ANGPT2,TGFB2,PTN,CCL2,CTGF,TWIST1,THBS1,FIGF,MB
5.54e-05	11	BP	response to decreased oxygen levels	ELN,NOX4,ANGPT2,TGFB2,PTN,CCL2,CTGF,TWIST1,THBS1,FIGF,MB
0.000481	10	BP	response to hypoxia	ELN,NOX4,ANGPT2,TGFB2,PTN,CCL2,TWIST1,THBS1,FIGF,MB
0.000317	25	BP	regulation of cellular component organization	ELN,MEF2C,NOX4,TGFB2,NFATC4,PTN,HOXA13,SERPINE1,CCL2,HYAL1,CTGF,TWIST1,SNAI1,C3,RHOJ,THBS1,ACVRL1,CYR61,GPC3,ANGPT1,NEXN,SHOX2,JUN,COL14A1,GPX1
0.00787	16	BP	positive regulation of cellular component organization	NOX4,TGFB2,PTN,HOXA13,SERPINE1,CCL2,HYAL1,CTGF,TWIST1,SNAI1,C3,GPC3,ANGPT1,SHOX2,JUN,GPX1
0.0245	8	BP	stem cell differentiation	MEF2C,TGFB2,NRP2,TWIST1,SNAI1,PRICKLE1,HHEX,HEYL
3.98e-07	14	BP	extracellular structure organization	ELN,TGFB2,SERPINE1,CTGF,MMP19,LOXL1,THBS1,CYR61,COL8A1,ACAN,FBN1,COL4A1,COL14A1,GPX1
3.85e-07	14	BP	extracellular matrix organization	ELN,TGFB2,SERPINE1,CTGF,MMP19,LOXL1,THBS1,CYR61,COL8A1,ACAN,FBN1,COL4A1,COL14A1,GPX1
8.95e-05	8	BP	extracellular matrix disassembly	ELN,TGFB2,MMP19,COL8A1,ACAN,FBN1,COL4A1,COL14A1
0.0387	2	BP	cellular response to high density lipoprotein particle stimulus	CCL2,CCL5
0.0411	9	BP	muscle system process	MYLK,MEF2C,PIK3CG,FGF12,CTGF,RNF207,GJC1,COL14A1,MB
0.000325	11	BP	ossification	MEF2C,TGFB2,FGF9,PTN,GLI3,CTGF,TWIST1,SNAI1,CYR61,GPC3,SHOX2
0.0328	7	BP	osteoblast differentiation	MEF2C,FGF9,GLI3,TWIST1,SNAI1,CYR61,SHOX2
1.7e-11	33	BP	cell proliferation	ELN,VASH1,MEF2C,MECOM,NOX4,TGFB2,FGF9,PIK3CG,PTN,SERPINE1,GLI3,CCL2,THBS4,HYAL1,NRP2,CTGF,TWIST1,THBS1,ACVRL1,CYR61,COL8A1,GPC3,HHEX,ANGPT1,FIGF,PRRX2,CX3CR1,SHOX2,SCG2,JUN,CXCR3,GPX1,CCL5
0.000252	8	BP	stem cell proliferation	MECOM,FGF9,PTN,GLI3,GPC3,PRRX2,CX3CR1,SHOX2
0.00202	5	BP	mesenchymal cell proliferation	FGF9,PTN,GPC3,PRRX2,SHOX2
5.71e-14	19	BP	epithelial cell proliferation	VASH1,MEF2C,TGFB2,FGF9,PTN,CCL2,THBS4,HYAL1,NRP2,TWIST1,THBS1,ACVRL1,COL8A1,GPC3,SCG2,JUN,CXCR3,GPX1,CCL5
8.86e-07	9	BP	endothelial cell proliferation	VASH1,CCL2,THBS4,NRP2,THBS1,ACVRL1,SCG2,JUN,CXCR3
8.91e-12	30	BP	regulation of cell proliferation	VASH1,MEF2C,MECOM,NOX4,TGFB2,FGF9,PTN,SERPINE1,GLI3,CCL2,THBS4,HYAL1,NRP2,CTGF,TWIST1,THBS1,ACVRL1,CYR61,GPC3,HHEX,ANGPT1,FIGF,PRRX2,CX3CR1,SHOX2,SCG2,JUN,CXCR3,GPX1,CCL5
0.00543	6	BP	regulation of stem cell proliferation	FGF9,PTN,GLI3,PRRX2,CX3CR1,SHOX2
0.0323	4	BP	regulation of mesenchymal cell proliferation	FGF9,PTN,PRRX2,SHOX2
3.67e-14	18	BP	regulation of epithelial cell proliferation	VASH1,MEF2C,TGFB2,FGF9,PTN,CCL2,THBS4,HYAL1,NRP2,TWIST1,THBS1,ACVRL1,GPC3,SCG2,JUN,CXCR3,GPX1,CCL5
2.02e-07	9	BP	regulation of endothelial cell proliferation	VASH1,CCL2,THBS4,NRP2,THBS1,ACVRL1,SCG2,JUN,CXCR3
5.36e-09	21	BP	positive regulation of cell proliferation	MEF2C,TGFB2,FGF9,PTN,GLI3,CCL2,THBS4,HYAL1,NRP2,CTGF,TWIST1,ACVRL1,CYR61,FIGF,PRRX2,CX3CR1,SHOX2,SCG2,JUN,CXCR3,CCL5
0.0155	5	BP	positive regulation of stem cell proliferation	FGF9,GLI3,PRRX2,CX3CR1,SHOX2
4.65e-08	11	BP	positive regulation of epithelial cell proliferation	FGF9,PTN,CCL2,THBS4,HYAL1,NRP2,TWIST1,ACVRL1,SCG2,JUN,CCL5
0.000515	6	BP	positive regulation of endothelial cell proliferation	CCL2,THBS4,NRP2,ACVRL1,SCG2,JUN
0.0129	12	BP	negative regulation of cell proliferation	VASH1,MEF2C,NOX4,TGFB2,PTN,GLI3,THBS1,ACVRL1,GPC3,SCG2,JUN,CXCR3
1.41e-06	9	BP	negative regulation of epithelial cell proliferation	VASH1,MEF2C,TGFB2,PTN,THBS1,ACVRL1,GPC3,SCG2,CXCR3
0.000363	5	BP	negative regulation of endothelial cell proliferation	VASH1,THBS1,ACVRL1,SCG2,CXCR3
0.00426	17	BP	cell-cell signaling	MEF2C,TGFB2,PCSK5,NFATC4,FGF9,PTN,CCL2,FGF12,CTGF,RRAS,CYR61,RNF207,LY6E,CX3CR1,FOXL1,GJC1,CCL5
0.00536	21	BP	defense response	MYLK,MEF2C,MECOM,NOX4,NFATC4,FGF9,PIK3CG,SERPINE1,CCL2,HYAL1,C3,STAB2,THBS1,ACKR3,ANGPT1,CX3CR1,SCG2,JUN,CXCR3,GPX1,CCL5
0.000256	14	BP	inflammatory response	MECOM,NOX4,NFATC4,PIK3CG,SERPINE1,CCL2,HYAL1,C3,THBS1,CX3CR1,SCG2,CXCR3,GPX1,CCL5
3.58e-05	13	BP	pattern specification process	MEF2C,PCSK5,NFATC4,GLI3,NRP2,BICC1,SNAI1,MICAL2,GPC3,HHEX,RNF207,BASP1,COL4A1
0.0303	5	BP	chemokine-mediated signaling pathway	CCL2,ACKR3,CX3CR1,CXCR3,CCL5
0.00108	12	BP	circulatory system process	ELN,TGFB2,PCSK5,PIK3CG,FGF12,CTGF,POPDC2,ACVRL1,ANGPT1,RNF207,GJC1,GPX1
0.016	8	BP	heart process	TGFB2,PIK3CG,FGF12,CTGF,POPDC2,RNF207,GJC1,GPX1
0.00101	12	BP	blood circulation	ELN,TGFB2,PCSK5,PIK3CG,FGF12,CTGF,POPDC2,ACVRL1,ANGPT1,RNF207,GJC1,GPX1
0.0151	8	BP	heart contraction	TGFB2,PIK3CG,FGF12,CTGF,POPDC2,RNF207,GJC1,GPX1
0.000247	17	BP	growth	MEF2C,TGFB2,GLI3,HYAL1,NRP2,CTGF,C3,CCM2,THBS1,ACVRL1,CYR61,GPC3,HHEX,LY6E,BASP1,COL14A1,GPX1
0.00574	12	BP	developmental growth	MEF2C,TGFB2,GLI3,NRP2,C3,CCM2,THBS1,HHEX,LY6E,BASP1,COL14A1,GPX1
0.0456	6	BP	organ growth	MEF2C,TGFB2,THBS1,LY6E,BASP1,COL14A1
1.71e-10	17	CC	extracellular matrix	ELN,TGFB2,FGF9,PTN,SERPINE1,THBS4,CTGF,MMP19,LOXL1,THBS1,CYR61,COL8A1,GPC3,ACAN,FBN1,COL4A1,COL14A1
1.3e-07	10	CC	extracellular matrix component	ELN,FGF9,PTN,THBS4,LOXL1,COL8A1,ACAN,FBN1,COL4A1,COL14A1
1.4e-07	14	CC	proteinaceous extracellular matrix	ELN,FGF9,PTN,THBS4,CTGF,MMP19,LOXL1,CYR61,COL8A1,GPC3,ACAN,FBN1,COL4A1,COL14A1
9.55e-06	8	CC	basement membrane	FGF9,PTN,THBS4,LOXL1,COL8A1,ACAN,FBN1,COL4A1
1.14e-07	24	CC	extracellular space	ELN,VASH1,ANGPT2,TGFB2,PCSK5,FGF9,PTN,SERPINE1,CCL2,THBS4,FGF12,HYAL1,CTGF,C3,LOXL1,RAMP1,THBS1,GPC3,ANGPT1,FIGF,FBN1,SCG2,COL14A1,CCL5
0.000762	7	MF	growth factor binding	PTN,NRP2,CTGF,THBS1,ACVRL1,CYR61,COL4A1
0.0459	5	MF	cytokine binding	NRP2,THBS1,ACVRL1,ACKR3,CXCR3
2.41e-06	11	MF	sulfur compound binding	FGF9,PTN,CCL2,THBS4,FGF12,NRP2,CTGF,THBS1,CYR61,GPC3,CCL5
2.22e-08	12	MF	glycosaminoglycan binding	FGF9,PTN,CCL2,THBS4,FGF12,NRP2,CTGF,STAB2,THBS1,CYR61,ACAN,CCL5
6.91e-07	10	MF	heparin binding	FGF9,PTN,CCL2,THBS4,FGF12,NRP2,CTGF,THBS1,CYR61,CCL5
0.0155	5	MF	extracellular matrix structural constituent	ELN,ACAN,FBN1,COL4A1,COL14A1
0.0076	3	MF	structural molecule activity conferring elasticity	ELN,FBN1,COL4A1
0.00273	3	MF	extracellular matrix constituent conferring elasticity	ELN,FBN1,COL4A1
0.000638	20	MF	receptor binding	ANGPT2,TGFB2,NFATC4,FGF9,PIK3CG,PTN,SERPINE1,CCL2,THBS4,FGF12,CTGF,C3,RAMP1,THBS1,CYR61,ANGPT1,FIGF,FBN1,SCG2,CCL5
0.00564	7	MF	growth factor activity	TGFB2,FGF9,PTN,THBS4,FGF12,CTGF,FIGF
0.0306	6	keg	Proteoglycans in cancer	TGFB2,PIK3CG,TWIST1,RRAS,THBS1,GPC3
4.28e-05	7	keg	Chagas disease (American trypanosomiasis)	TGFB2,PIK3CG,SERPINE1,CCL2,C3,JUN,CCL5
0.00223	9	keg	PI3K-Akt signaling pathway	ANGPT2,FGF9,PIK3CG,THBS4,FGF12,THBS1,ANGPT1,FIGF,COL4A1
0.00369	7	keg	Focal adhesion	MYLK,PIK3CG,THBS4,THBS1,FIGF,JUN,COL4A1
0.000518	8	keg	Rap1 signaling pathway	ANGPT2,FGF9,PIK3CG,FGF12,RRAS,THBS1,ANGPT1,FIGF
0.00743	9	keg	Pathways in cancer	MECOM,TGFB2,FGF9,PIK3CG,GLI3,FGF12,FIGF,JUN,COL4A1
0.00403	5	keg	Rheumatoid arthritis	TGFB2,CCL2,ANGPT1,JUN,CCL5
0.00574	4	keg	Malaria	TGFB2,CCL2,THBS4,THBS1
3.75e-05	7	keg	AGE-RAGE signaling pathway in diabetic complications	TGFB2,PIK3CG,SERPINE1,CCL2,FIGF,JUN,COL4A1
0.00746	7	keg	Ras signaling pathway	ANGPT2,FGF9,PIK3CG,FGF12,RRAS,ANGPT1,FIGF
0.0146	7	keg	MAPK signaling pathway	MEF2C,MECOM,TGFB2,FGF9,FGF12,RRAS,JUN
0.0181	7	keg	Cytokine-cytokine receptor interaction	TGFB2,CCL2,ACKR3,FIGF,CX3CR1,CXCR3,CCL5
0.0065	26	rea	Signal Transduction	MYLK,MEF2C,PCSK5,FGF9,PIK3CG,SERPINE1,GLI3,CCL2,THBS4,NRP2,C3,RHOJ,RAMP1,THBS1,PRICKLE1,ACKR3,GPC3,ANGPT1,HEYL,FIGF,KIF7,CX3CR1,JUN,CXCR3,COL4A1,CCL5
1.88e-05	11	rea	Extracellular matrix organization	ELN,TGFB2,SERPINE1,MMP19,LOXL1,THBS1,COL8A1,ACAN,FBN1,COL4A1,COL14A1
0.0155	4	rea	Elastic fibre formation	ELN,TGFB2,LOXL1,FBN1
0.00235	5	rea	Chemokine receptors bind chemokines	CCL2,ACKR3,CX3CR1,CXCR3,CCL5
